# Supplementary material for: Fine Mapping of qSPJ_1 and Candidate Gene Identification for Soybean Seed Protein Content
Source: Plants (Basel). 2025 Nov 19;14(22):3525. doi: 10.3390/plants14223525 (PMC12656600; doi:10.3390/plants14223525)
Supplement: Supplementary file 1 [file plants-14-03525-s001.zip]

Archive with 9 entries (9 files):
- Figure S1 Boxplot of Glyma.16G164900 Gene's Haplotypes.tiff
- Figure S2 SNP variations in the promoter region of Glyma.16G165100 within the germplasm population.png
- Figure S3 Distribution map of variety types among 350 accessions.tiff
- Figure S4 Distribution map of origins for 350 varieties.tiff
- Table S1 350 soybean core germplasms.xls
- Table S2 Daily weather conditions in Harbin from 2017 to 2020.xlsx
- Table S3 Daily average precipitation in Harbin from 2017 to 2020.xlsx
- Table S4 Daily weather conditions in Gongzhuling from 2019 to 2021.xlsx
- Table S5 Daily average precipitation in Gongzhuling from 2019 to 2021.xlsx
