# Supplementary material for: Fine Mapping of qSPJ_1 and Candidate Gene Identification for Soybean Seed Protein Content
Source: Plants (Basel). 2025 Nov 19;14(22):3525. doi: 10.3390/plants14223525 (PMC12656600; doi:10.3390/plants14223525)
Supplement: Supplementary file 1 [file plants-14-03525-s001.zip › Table S1 350 soybean core germplasms.xls]

## Sheet: 350 soybean core germplasms
Number	Variety Name
1	Heihe 25
2	Dongnong 44
3	Heihe 35
4	Heihe 13
5	Heihe 29
6	Heihe 31
7	Heihe 14
8	Suinong 15
9	Heihe 27
10	Beifeng 11
11	Hefeng 30
12	Beifeng 9
13	Heihe 11
14	Jiyu 67-1
15	Heihe 4
16	Hefeng 24
17	Suinong 1
18	Heinong 44
19	Helong Youtai
20	Kebei 1
21	Fangzheng Moshidou
22	Hefeng 35
23	Mengdou 12-1
24	Hefeng 25
25	Suinong 14
26	Liushitian Huan Cang
27	Yanqi Huangdou
28	Heihe 44
29	Qing'an Heidou
30	Suinong 10
31	Hefeng 52
32	Longquan Dadou
33	Fengshou 6
34	Zihua 4
35	Maoyandou-1
36	Gongye 03-5570
37	Chasedou
38	Gongye 04L-141
39	Jilin 20
40	Gongye 04-L15
41	Mengdou 9
42	Gongye 5056
43	Jiyu 35
44	Jiyu 39
45	Jiunong 21
46	Gongye 03-7239
47	Jiyu 93-1
48	Tiejia Silihuang
49	Huang Baozhu
50	Jiyu 66
51	Shidadou 1
52	Changji Huangdou
53	Mengdou 14
54	Xindadou 1
55	Fengdihuang
56	Huaide Baihua Dali
57	Jilin Chalihua
58	Nengfeng 11
59	Tongnong 13
60	Jilin 30
61	Jinzhou 4-1
62	Dongnong 47
63	Jiyu 71
64	Yuanbaojin
65	Kenfeng 16
66	Tiefeng 8
67	Baicheng Shichang Moshidou
68	Dongda 2
69	Fengjiao 66-22
70	Hei Moshidou
71	Huangqi
72	Jindou 33
73	Niumaohuang-1
74	Niumaohuang
75	Panshidou
76	Tian'ediao-1
77	Tie 5621
78	Tiefeng 29
79	Ha'erbin Zhongli Hei
80	Tailai Silihuang
81	Nong'an Pingding Si
82	Fusong Huangdadou
83	Qunxuan 1
84	Shuangliao Chadou
85	Shulan Shuilizhan
86	Jiaohe Xiaoli Huang
87	Tonghua Pingding Huang
88	Sunwu Dabai Shoumei
89	Dongfeng Youdou
90	Linjiang Dali Huang
91	Qianguo Zihua Lanqi
92	Wangqing Baringou
93	Shuangyang Zao Huangdou
94	Jiutai Baihuadou
95	Baoqing Heidou
96	Bei'an Xibei Wa
97	Antu Zihua Lv Dadou
98	Qingpi
99	Boli Dali Huang
100	Acheng Dadou
101	Hulin Laotaitai Tiao
102	Wodou
103	Hailong Zhuyadou
104	Baiqi Xiaojinhuang
105	Zhaozhou Xiaoli Huang
106	Dadou Wang
107	Baiqiao
108	He Dajinhuang
109	Qianjin Huang
110	Huadian Zihua Tiaodiaodou
111	Shulan Mancangjin
112	Huangdou
113	Qing'an Xiaojinhuang
114	Baimmei
115	Xiaobaiqi
116	Xiaodou
117	Qinggang Dali
118	Baicheng Dali
119	Xiaoyoudou
120	Yongfengdou
121	Liuyedou
122	Baipidou
123	Wuchangdou
124	Huanan Xiaojinhuang
125	Hailin Baihuadou
126	Hailong L眉pidou
127	Huanan Yiwofeng
128	Qishi Baimmei
129	Lanxi Dou
130	Youhulu
131	Jiajie Dadou
132	Xiaohuiqi
133	Huangzhongge
134	Zaodou
135	Zihua Cuozo
136	Huitiejia
137	Xiaohuangqi
138	Liushitian Huanjia
139	Huangqidou
140	Suoyiling
141	Tian'ediao
142	Dabaimmei
143	Yapo Che
144	Baiqi
145	Muling 60 Tian Huanjia
146	Ningfengdou
147	Huijiazi
148	Yanghuangdou
149	Fangzheng Bailudou
150	Huangjinyuan
151	Tiejiazi
152	Antu Niumaohuang
153	Zhang Deheng Dadou
154	Xiaobaidou
155	Mancangjin
156	Jinman Dadou
157	Heijinyuan
158	Silihuang
159	Heinong 24
160	Qinggang Siliding
161	Qingdadou
162	Zhang Bao Dadou
163	Heiqi
164	Dajinhuang
165	Zhaonong 1
166	Nenjiang Pingding Xiang
167	Jiutai Zhuyan Dou
168	Dongliao Wuming
169	Xiaobaimao
170	Yushu Changchadou
171	Guan Shisuo
172	Boli Baihua Cuo
173	Jilin Tiejiadou
174	Heitiejia
175	Tongbei Xiaojinhuang
176	Jinyu 5
177	Danzhidou
178	Guoyu 100-4
179	Zhaoyuan Zihua Cuozo
180	Hongfeng 3
181	Niumaohuang-2
182	Maoyan
183	Ganzhi Mi
184	Suihua Silihuang
185	Helong Zaoshu Dou
186	Baimao
187	Zihua 3
188	Dabaiqi
189	Shuangsedou
190	Jifeng 2
191	Tiejiaqing
192	Wangqing Jiguan
193	Gong 552
194	Jiyu 76
195	Jiyu 87
196	Jiyu 88
197	Jiyu 92
198	Jiyu 93
199	Jiyu 99
200	Jiyu 100
201	Jiyu 97
202	Jiyu 105
203	Jiyu 203
204	Jiyu 302
205	Jiyu 402
206	Jiyu 403
207	Jiyu 406
208	Jiyu 501
209	Jiyu 504
210	Jiyu 505
211	Jimidou 2
212	Changnong 25
213	Changnong 26
214	Jinong 20
215	Jinong 24
216	Jinong 26
217	Ou kedou 25
218	Ping'andou 49
219	Jifeng 4
220	Jidadou 1
221	Yannong 12
222	Jinyuan 20
223	Fudou 18
224	Fudou 20
225	Liaodou 24
226	Liaodou 30
227	Liaodou 32
228	Shennong 11
229	Shennong 12
230	Kuifeng 1
231	Tiedou 42
232	Tiedou 43
233	Tiedou 44
234	Tiedou 46
235	Tiedou 47
236	Tiedou 48
237	Tiedou 53
238	Tiedou 55
239	Mengdou 16
240	Mengdou 18
241	Mengdou 24
242	Mengdou 26
243	Mengdou 31
244	Chi 382
245	Beifeng 14
246	Mufeng 1
247	Heihe 18
248	Dongnong 46
249	Heinong 48
250	Longpin 03-311
251	Xiaoli Moshidou
252	Liaoxian 1
253	Jiyu 57
254	Jiyu 94
255	Mulan Shangdengdou
256	Liaoyuan Jinyuan
257	Tangyuan Tujiazi
258	Fengshoudou
259	Doujiaoye Huangdou
260	Ha'erbin Bendidong
261	Maoyandou
262	Tiejiahei
263	Tonghe Huangjinta
264	Tai'an Dou
265	Huangtiejia
266	Dali Huang
267	Mushi 2
268	Huangdadou
269	Dahuangdou
270	J2512
271	Jidadou 5
272	Jilidou 5
273	Changnong 29
274	Changmidou 30
275	Yanyu 1
276	Jilin Xiaolidou 7
277	Zhongji 605
278	Zhongji 603
279	Heihe 43
280	Jiyu 86
281	Heinong 2
282	Jihei 6
283	Jiyu 202
284	Dongnong 42
285	Jihei 4
286	Jiqing 3
287	Zhongji 602
288	Jiyu 401
289	Jiyu 266
290	Suinong 28
291	Jiyu 257
292	Jiyu 259
293	Jiyu 299
294	Jiyu 303
295	Jiyu 441
296	Heihe 38
297	Junnong 68
298	Jiyu 101
299	Jiyu 481
300	Changnong 14
301	Changnong 19
302	Changnong 21
303	Changnong 27
304	Suinong 26
305	Heinong 31
306	Gong P06-6
307	Gong P06-12
308	Gong P06-13
309	Gong P06-34
310	Gong P06-19
311	Tongnong 15
312	Tongnong 943
313	Jiyu 507
314	Williams82
315	Hefeng 37
316	Heinong 37
317	Dongnong 56
318	Dongnong 59
319	Suinong 52
320	Suiwuxingdou 2
321	Heinong 69
322	Kangxianchong 6
323	Jilin Xiaoli 8
324	Jinong 32
325	Jiunong 36
326	Kangxianchong 11
327	Jinong 29
328	Huali 1
329	Jinong 16
330	Jiyu 58
331	Jiyu 69
332	Jiyu 508
333	Jilin Xiaolidou (ck)
334	Yiqianli
335	Jiyu 47
336	Jiyu 72
337	Jilin 35
338	Qingpi-1
339	Qingpi-2
340	Jilin 36
341	Jilin 3
342	Mengdou 12
343	Jiyu 67
344	Jiyu 101-1
345	Suinong 6
346	Ke 4430-20
347	Dongnong 4
348	Dongnong 690
349	Changling Yeshengdou
350	50826
