# Supplementary material for: Fine Mapping of qSPJ_1 and Candidate Gene Identification for Soybean Seed Protein Content
Source: Plants (Basel). 2025 Nov 19;14(22):3525. doi: 10.3390/plants14223525 (PMC12656600; doi:10.3390/plants14223525)
Supplement: Supplementary file 1 [file plants-14-03525-s001.zip › Table S2 Daily weather conditions in Harbin from 2017 to 2020.xlsx]

## Sheet: Harbin
	2017		2018		2109		2020
	Maximum Temperature	Minimum Temperature	Maximum Temperature	Minimum Temperature	Maximum Temperature	Minimum Temperature	Maximum Temperature	Minimum Temperature
2025-01-01	-4℃	-20℃	-13℃	-21℃	-12℃	-22℃	-16℃	-27℃
2025-01-02	-10℃	-18℃	-14℃	-23℃	-10℃	-19℃	-12℃	-23℃
2025-01-03	-6℃	-23℃	-12℃	-21℃	-10℃	-18℃	-13℃	-21℃
2025-01-04	-11℃	-23℃	-10℃	-20℃	-9℃	-17℃	-13℃	-21℃
2025-01-05	-11℃	-22℃	-10℃	-20℃	-11℃	-18℃	-10℃	-22℃
2025-01-06	-8℃	-20℃	-8℃	-21℃	-10℃	-21℃	-5℃	-21℃
2025-01-07	-10℃	-22℃	-6℃	-20℃	-9℃	-21℃	-6℃	-13℃
2025-01-08	-10℃	-21℃	-5℃	-12℃	-12℃	-23℃	-10℃	-19℃
2025-01-09	-13℃	-23℃	-11℃	-20℃	-6℃	-19℃	-12℃	-22℃
2025-01-10	-16℃	-27℃	-18℃	-25℃	-5℃	-17℃	-12℃	-20℃
2025-01-11	-17℃	-25℃	-19℃	-30℃	-6℃	-13℃	-11℃	-22℃
2025-01-12	-18℃	-25℃	-16℃	-31℃	-2℃	-17℃	-15℃	-26℃
2025-01-13	-14℃	-22℃	-14℃	-28℃	-6℃	-12℃	-13℃	-26℃
2025-01-14	-14℃	-20℃	-4℃	-18℃	-9℃	-16℃	-12℃	-24℃
2025-01-15	-8℃	-17℃	-11℃	-21℃	-13℃	-18℃	-10℃	-26℃
2025-01-16	-10℃	-22℃	-11℃	-21℃	-11℃	-22℃	-12℃	-27℃
2025-01-17	-11℃	-22℃	-8℃	-21℃	-15℃	-24℃	-13℃	-25℃
2025-01-18	-10℃	-21℃	-12℃	-21℃	-12℃	-24℃	-10℃	-23℃
2025-01-19	-12℃	-25℃	-10℃	-20℃	-9℃	-22℃	-10℃	-19℃
2025-01-20	-14℃	-25℃	-16℃	-26℃	-10℃	-20℃	-12℃	-20℃
2025-01-21	-13℃	-26℃	-19℃	-28℃	-7℃	-19℃	-7℃	-24℃
2025-01-22	-17℃	-28℃	-21℃	-30℃	-3℃	-16℃	-10℃	-21℃
2025-01-23	-15℃	-26℃	-24℃	-32℃	-8℃	-19℃	-9℃	-20℃
2025-01-24	-12℃	-24℃	-24℃	-34℃	-7℃	-19℃	-13℃	-26℃
2025-01-25	-8℃	-14℃	-22℃	-34℃	-7℃	-20℃	-12℃	-27℃
2025-01-26	-3℃	-18℃	-20℃	-32℃	-6℃	-18℃	-7℃	-25℃
2025-01-27	-9℃	-20℃	-18℃	-30℃	-3℃	-10℃	-2℃	-20℃
2025-01-28	-9℃	-20℃	-18℃	-28℃	-6℃	-16℃	-5℃	-15℃
2025-01-29	-13℃	-25℃	-16℃	-29℃	-1℃	-15℃	-8℃	-18℃
2025-01-30	-12℃	-21℃	-16℃	-27℃	-5℃	-17℃	-10℃	-24℃
2025-01-31	-9℃	-22℃	-13℃	-27℃	-7℃	-19℃	-13℃	-24℃
2025-02-01	-11℃	-17℃	-10℃	-25℃	-5℃	-15℃	-10℃	-27℃
2025-02-02	-6℃	-18℃	-12℃	-22℃	-3℃	-18℃	-13℃	-24℃
2025-02-03	-4℃	-17℃	-15℃	-24℃	-6℃	-19℃	-13℃	-26℃
2025-02-04	-3℃	-17℃	-16℃	-29℃	-12℃	-21℃	-18℃	-26℃
2025-02-05	-7℃	-18℃	-17℃	-28℃	-14℃	-21℃	-18℃	-29℃
2025-02-06	-9℃	-21℃	-16℃	-27℃	-15℃	-23℃	-14℃	-29℃
2025-02-07	-8℃	-20℃	-14℃	-29℃	-17℃	-25℃	-13℃	-23℃
2025-02-08	-8℃	-19℃	-9℃	-26℃	-12℃	-24℃	-12℃	-27℃
2025-02-09	-10℃	-16℃	-3℃	-17℃	-9℃	-22℃	-7℃	-20℃
2025-02-10	-7℃	-16℃	-14℃	-22℃	-8℃	-22℃	-6℃	-21℃
2025-02-11	-7℃	-15℃	-15℃	-23℃	-7℃	-21℃	5℃	-13℃
2025-02-12	-5℃	-17℃	-13℃	-23℃	-9℃	-22℃	5℃	-2℃
2025-02-13	-5℃	-17℃	-10℃	-25℃	-6℃	-19℃	-1℃	-13℃
2025-02-14	-4℃	-18℃	-8℃	-22℃	-5℃	-17℃	-10℃	-17℃
2025-02-15	0℃	-7℃	-7℃	-22℃	-4℃	-15℃	-7℃	-19℃
2025-02-16	-7℃	-19℃	-9℃	-18℃	-3℃	-17℃	-11℃	-18℃
2025-02-17	-10℃	-23℃	-10℃	-22℃	-1℃	-14℃	-9℃	-21℃
2025-02-18	-11℃	-23℃	-8℃	-22℃	4℃	-9℃	-6℃	-21℃
2025-02-19	-9℃	-19℃	-8℃	-22℃	1℃	-8℃	-3℃	-18℃
2025-02-20	-9℃	-20℃	-7℃	-19℃	4℃	-6℃	-2℃	-17℃
2025-02-21	-5℃	-12℃	-6℃	-20℃	5℃	-9℃	0℃	-12℃
2025-02-22	-2℃	-16℃	-7℃	-17℃	4℃	-7℃	-4℃	-13℃
2025-02-23	-6℃	-16℃	-9℃	-20℃	10℃	-7℃	-1℃	-17℃
2025-02-24	-3℃	-17℃	-7℃	-23℃	5℃	-4℃	-2℃	-13℃
2025-02-25	-5℃	-19℃	-6℃	-20℃	4℃	-6℃	-3℃	-16℃
2025-02-26	-1℃	-11℃	-6℃	-17℃	3℃	-6℃	-2℃	-17℃
2025-02-27	3℃	-8℃	-5℃	-17℃	5℃	-8℃	-1℃	-17℃
2025-02-28	3℃	-15℃	-5℃	-16℃	5℃	-7℃	-2℃	-12℃
2/29	-	-	-	-	-	-	-2℃	-9℃
2025-03-01	-5℃	-16℃	-8℃	-16℃	7℃	-5℃	-3℃	-13℃
2025-03-02	-4℃	-15℃	-6℃	-20℃	10℃	-5℃	-2℃	-16℃
2025-03-03	-3℃	-18℃	-5℃	-16℃	8℃	-5℃	-2℃	-14℃
2025-03-04	-7℃	-18℃	-7℃	-16℃	9℃	-3℃	-2℃	-14℃
2025-03-05	-6℃	-18℃	-8℃	-20℃	10℃	-5℃	0℃	-16℃
2025-03-06	-5℃	-12℃	-10℃	-19℃	5℃	-5℃	2℃	-13℃
2025-03-07	0℃	-10℃	-10℃	-23℃	7℃	-7℃	2℃	-6℃
2025-03-08	1℃	-9℃	-9℃	-21℃	12℃	-6℃	6℃	-4℃
2025-03-09	2℃	-10℃	-9℃	-24℃	7℃	-7℃	3℃	-8℃
2025-03-10	5℃	-6℃	-6℃	-16℃	8℃	-8℃	2℃	-8℃
2025-03-11	7℃	-4℃	-2℃	-23℃	19℃	7℃	1℃	-9℃
2025-03-12	4℃	-5℃	5℃	-12℃	-1℃	-5℃	-1℃	-10℃
2025-03-13	3℃	-5℃	2℃	-7℃	2℃	-7℃	1℃	-13℃
2025-03-14	5℃	-9℃	1℃	-7℃	4℃	-10℃	3℃	-9℃
2025-03-15	6℃	-6℃	-3℃	-11℃	4℃	-9℃	-2℃	-11℃
2025-03-16	10℃	-3℃	1℃	-17℃	6℃	-10℃	2℃	-13℃
2025-03-17	9℃	-5℃	6℃	-9℃	10℃	-7℃	5℃	-7℃
2025-03-18	9℃	-4℃	7℃	-6℃	15℃	0℃	9℃	-2℃
2025-03-19	7℃	-3℃	-1℃	-9℃	14℃	0℃	6℃	-3℃
2025-03-20	5℃	-4℃	3℃	-12℃	6℃	0℃	8℃	-3℃
2025-03-21	7℃	-5℃	6℃	-7℃	-1℃	-7℃	7℃	-3℃
2025-03-22	5℃	-5℃	13℃	-6℃	2℃	-12℃	6℃	-4℃
2025-03-23	7℃	-6℃	11℃	-2℃	2℃	-9℃	7℃	-4℃
2025-03-24	8℃	-4℃	14℃	-4℃	9℃	-6℃	12℃	-4℃
2025-03-25	9℃	-4℃	17℃	1℃	10℃	-4℃	15℃	2℃
2025-03-26	9℃	-3℃	22℃	0℃	5℃	-5℃	10℃	-1℃
2025-03-27	9℃	-3℃	20℃	4℃	5℃	-5℃	5℃	-6℃
2025-03-28	10℃	-1℃	14℃	4℃	4℃	-7℃	6℃	-5℃
2025-03-29	9℃	-2℃	10℃	-2℃	6℃	-7℃	13℃	-2℃
2025-03-30	10℃	-5℃	14℃	-2℃	6℃	-5℃	16℃	5℃
2025-03-31	9℃	-5℃	10℃	2℃	4℃	-6℃	11℃	0℃
2025-04-01	10℃	0℃	17℃	2℃	7℃	-8℃	11℃	-3℃
2025-04-02	14℃	0℃	14℃	2℃	8℃	-5℃	13℃	-1℃
2025-04-03	19℃	7℃	6℃	-3℃	13℃	-4℃	11℃	0℃
2025-04-04	22℃	11℃	4℃	-6℃	7℃	-2℃	6℃	-4℃
2025-04-05	24℃	8℃	4℃	-5℃	7℃	-2℃	9℃	-5℃
2025-04-06	15℃	1℃	6℃	-6℃	8℃	-4℃	11℃	-3℃
2025-04-07	14℃	3℃	7℃	-5℃	9℃	-3℃	6℃	-2℃
2025-04-08	12℃	-2℃	7℃	-3℃	11℃	-3℃	6℃	-1℃
2025-04-09	14℃	3℃	12℃	-4℃	11℃	-3℃	12℃	-3℃
2025-04-10	19℃	-2℃	8℃	1℃	13℃	-2℃	15℃	-3℃
2025-04-11	8℃	-4℃	10℃	0℃	15℃	-2℃	16℃	1℃
2025-04-12	5℃	-3℃	8℃	0℃	18℃	-1℃	17℃	0℃
2025-04-13	18℃	4℃	14℃	4℃	13℃	1℃	22℃	3℃
2025-04-14	22℃	8℃	9℃	4℃	13℃	1℃	20℃	4℃
2025-04-15	22℃	2℃	12℃	1℃	21℃	4℃	16℃	2℃
2025-04-16	15℃	4℃	18℃	-1℃	25℃	9℃	16℃	5℃
2025-04-17	13℃	1℃	21℃	8℃	21℃	5℃	18℃	4℃
2025-04-18	9℃	1℃	22℃	8℃	11℃	2℃	21℃	9℃
2025-04-19	13℃	1℃	21℃	7℃	12℃	-2℃	21℃	11℃
2025-04-20	14℃	0℃	17℃	9℃	16℃	3℃	11℃	-1℃
2025-04-21	14℃	4℃	14℃	3℃	16℃	1℃	5℃	-2℃
2025-04-22	21℃	6℃	17℃	2℃	20℃	4℃	5℃	-1℃
2025-04-23	15℃	3℃	18℃	2℃	19℃	9℃	9℃	-3℃
2025-04-24	13℃	1℃	22℃	4℃	13℃	4℃	13℃	-2℃
2025-04-25	12℃	2℃	27℃	8℃	13℃	1℃	11℃	0℃
2025-04-26	13℃	2℃	17℃	8℃	16℃	1℃	12℃	0℃
2025-04-27	17℃	3℃	21℃	0℃	20℃	4℃	16℃	0℃
2025-04-28	17℃	5℃	22℃	6℃	19℃	8℃	19℃	7℃
2025-04-29	23℃	6℃	20℃	5℃	21℃	7℃	19℃	4℃
2025-04-30	16℃	3℃	19℃	2℃	20℃	7℃	21℃	7℃
2025-05-01	27℃	12℃	19℃	3℃	16℃	6℃	27℃	10℃
2025-05-02	28℃	17℃	17℃	4℃	18℃	5℃	28℃	9℃
2025-05-03	30℃	17℃	17℃	4℃	25℃	4℃	8℃	3℃
2025-05-04	23℃	7℃	14℃	6℃	27℃	11℃	15℃	0℃
2025-05-05	21℃	4℃	20℃	3℃	17℃	4℃	16℃	4℃
2025-05-06	9℃	4℃	21℃	4℃	16℃	3℃	20℃	4℃
2025-05-07	16℃	2℃	19℃	4℃	21℃	5℃	22℃	9℃
2025-05-08	22℃	12℃	18℃	5℃	23℃	8℃	22℃	14℃
2025-05-09	31℃	13℃	21℃	5℃	23℃	5℃	17℃	10℃
2025-05-10	27℃	13℃	23℃	8℃	30℃	11℃	24℃	7℃
2025-05-11	26℃	9℃	25℃	7℃	30℃	13℃	18℃	10℃
2025-05-12	18℃	8℃	22℃	12℃	30℃	13℃	16℃	7℃
2025-05-13	16℃	10℃	24℃	11℃	19℃	12℃	17℃	6℃
2025-05-14	15℃	9℃	26℃	15℃	21℃	7℃	27℃	10℃
2025-05-15	20℃	10℃	26℃	14℃	27℃	9℃	25℃	10℃
2025-05-16	26℃	14℃	22℃	10℃	25℃	15℃	24℃	13℃
2025-05-17	28℃	18℃	24℃	10℃	22℃	13℃	22℃	10℃
2025-05-18	32℃	20℃	25℃	10℃	16℃	10℃	19℃	10℃
2025-05-19	28℃	13℃	28℃	10℃	17℃	9℃	18℃	9℃
2025-05-20	24℃	10℃	28℃	15℃	13℃	8℃	19℃	10℃
2025-05-21	13℃	8℃	28℃	15℃	14℃	7℃	19℃	10℃
2025-05-22	15℃	7℃	23℃	6℃	15℃	7℃	21℃	11℃
2025-05-23	22℃	8℃	19℃	5℃	24℃	5℃	18℃	12℃
2025-05-24	19℃	7℃	21℃	9℃	32℃	14℃	21℃	9℃
2025-05-25	20℃	6℃	22℃	9℃	33℃	17℃	15℃	8℃
2025-05-26	24℃	10℃	24℃	9℃	21℃	9℃	18℃	8℃
2025-05-27	26℃	14℃	16℃	11℃	15℃	10℃	22℃	8℃
2025-05-28	25℃	9℃	23℃	10℃	17℃	9℃	25℃	10℃
2025-05-29	25℃	10℃	21℃	13℃	24℃	9℃	28℃	13℃
2025-05-30	23℃	11℃	26℃	10℃	22℃	11℃	30℃	18℃
2025-05-31	20℃	8℃	31℃	14℃	19℃	10℃	25℃	15℃
2025-06-01	18℃	9℃	35℃	15℃	21℃	10℃	19℃	11℃
2025-06-02	18℃	9℃	38℃	22℃	24℃	15℃	23℃	10℃
2025-06-03	18℃	9℃	30℃	22℃	24℃	11℃	22℃	11℃
2025-06-04	20℃	10℃	29℃	17℃	24℃	14℃	22℃	12℃
2025-06-05	27℃	15℃	24℃	16℃	22℃	14℃	24℃	12℃
2025-06-06	26℃	14℃	26℃	15℃	27℃	13℃	26℃	13℃
2025-06-07	22℃	13℃	26℃	13℃	27℃	16℃	29℃	18℃
2025-06-08	24℃	10℃	23℃	13℃	23℃	15℃	33℃	20℃
2025-06-09	18℃	9℃	24℃	13℃	22℃	16℃	26℃	20℃
2025-06-10	17℃	10℃	25℃	16℃	24℃	16℃	25℃	16℃
2025-06-11	21℃	10℃	24℃	15℃	24℃	13℃	26℃	15℃
2025-06-12	23℃	13℃	26℃	15℃	27℃	17℃	28℃	15℃
2025-06-13	29℃	18℃	27℃	15℃	22℃	16℃	27℃	14℃
2025-06-14	30℃	16℃	24℃	17℃	21℃	13℃	20℃	14℃
2025-06-15	28℃	16℃	24℃	16℃	19℃	11℃	23℃	14℃
2025-06-16	30℃	21℃	23℃	17℃	22℃	11℃	28℃	14℃
2025-06-17	28℃	19℃	27℃	15℃	24℃	11℃	25℃	14℃
2025-06-18	27℃	18℃	23℃	15℃	24℃	13℃	23℃	12℃
2025-06-19	29℃	17℃	23℃	14℃	27℃	14℃	24℃	13℃
2025-06-20	22℃	15℃	22℃	14℃	23℃	13℃	23℃	15℃
2025-06-21	22℃	15℃	26℃	13℃	25℃	14℃	25℃	15℃
2025-06-22	28℃	17℃	30℃	16℃	27℃	15℃	25℃	16℃
2025-06-23	31℃	20℃	27℃	16℃	29℃	16℃	25℃	15℃
2025-06-24	32℃	19℃	26℃	14℃	32℃	17℃	24℃	15℃
2025-06-25	30℃	17℃	21℃	16℃	31℃	23℃	23℃	15℃
2025-06-26	30℃	20℃	24℃	17℃	30℃	22℃	25℃	16℃
2025-06-27	33℃	22℃	23℃	17℃	28℃	18℃	25℃	16℃
2025-06-28	32℃	25℃	27℃	16℃	21℃	15℃	27℃	16℃
2025-06-29	33℃	23℃	28℃	17℃	22℃	15℃	26℃	17℃
2025-06-30	29℃	21℃	29℃	18℃	20℃	16℃	26℃	17℃
2025-07-01	29℃	20℃	32℃	20℃	21℃	15℃	28℃	18℃
2025-07-02	28℃	20℃	30℃	20℃	25℃	16℃	30℃	19℃
2025-07-03	30℃	19℃	28℃	20℃	23℃	15℃	29℃	20℃
2025-07-04	33℃	21℃	25℃	19℃	28℃	14℃	26℃	19℃
2025-07-05	34℃	22℃	23℃	17℃	26℃	19℃	24℃	19℃
2025-07-06	35℃	22℃	23℃	17℃	28℃	20℃	24℃	17℃
2025-07-07	35℃	23℃	25℃	16℃	29℃	22℃	24℃	14℃
2025-07-08	30℃	24℃	22℃	18℃	29℃	22℃	28℃	17℃
2025-07-09	31℃	23℃	25℃	17℃	30℃	22℃	28℃	17℃
2025-07-10	28℃	21℃	29℃	19℃	30℃	19℃	30℃	19℃
2025-07-11	31℃	21℃	31℃	20℃	27℃	20℃	28℃	19℃
2025-07-12	32℃	24℃	29℃	20℃	26℃	19℃	29℃	19℃
2025-07-13	30℃	22℃	29℃	23℃	26℃	18℃	31℃	19℃
2025-07-14	32℃	20℃	30℃	20℃	27℃	19℃	31℃	22℃
2025-07-15	32℃	20℃	31℃	21℃	26℃	19℃	30℃	22℃
2025-07-16	32℃	22℃	31℃	19℃	27℃	21℃	32℃	23℃
2025-07-17	30℃	22℃	28℃	24℃	26℃	20℃	33℃	23℃
2025-07-18	35℃	22℃	27℃	23℃	28℃	18℃	33℃	22℃
2025-07-19	29℃	19℃	30℃	23℃	29℃	21℃	28℃	20℃
2025-07-20	26℃	17℃	27℃	23℃	30℃	23℃	24℃	18℃
2025-07-21	29℃	18℃	29℃	25℃	30℃	21℃	28℃	16℃
2025-07-22	30℃	20℃	32℃	24℃	28℃	20℃	30℃	18℃
2025-07-23	31℃	19℃	31℃	24℃	26℃	20℃	33℃	22℃
2025-07-24	26℃	14℃	31℃	23℃	29℃	19℃	32℃	21℃
2025-07-25	26℃	16℃	28℃	20℃	25℃	20℃	30℃	22℃
2025-07-26	27℃	18℃	27℃	20℃	27℃	19℃	30℃	23℃
2025-07-27	24℃	16℃	29℃	19℃	29℃	20℃	29℃	21℃
2025-07-28	28℃	16℃	31℃	20℃	31℃	24℃	28℃	22℃
2025-07-29	28℃	18℃	30℃	19℃	30℃	25℃	28℃	21℃
2025-07-30	29℃	20℃	32℃	23℃	26℃	19℃	27℃	21℃
2025-07-31	30℃	21℃	29℃	19℃	28℃	22℃	27℃	21℃
2025-08-01	27℃	23℃	27℃	18℃	29℃	19℃	30℃	23℃
2025-08-02	27℃	21℃	28℃	17℃	30℃	19℃	30℃	22℃
2025-08-03	26℃	23℃	34℃	20℃	30℃	19℃	28℃	21℃
2025-08-04	26℃	19℃	25℃	17℃	30℃	20℃	28℃	20℃
2025-08-05	30℃	22℃	25℃	16℃	31℃	21℃	26℃	19℃
2025-08-06	28℃	22℃	26℃	16℃	27℃	22℃	26℃	18℃
2025-08-07	26℃	20℃	26℃	17℃	27℃	21℃	24℃	15℃
2025-08-08	26℃	19℃	28℃	18℃	24℃	19℃	27℃	18℃
2025-08-09	28℃	20℃	28℃	16℃	22℃	15℃	27℃	20℃
2025-08-10	28℃	20℃	25℃	17℃	23℃	17℃	28℃	20℃
2025-08-11	25℃	20℃	25℃	17℃	22℃	19℃	28℃	19℃
2025-08-12	28℃	20℃	26℃	16℃	24℃	18℃	27℃	19℃
2025-08-13	28℃	20℃	24℃	17℃	25℃	19℃	24℃	20℃
2025-08-14	29℃	20℃	25℃	16℃	23℃	20℃	25℃	18℃
2025-08-15	28℃	20℃	25℃	15℃	24℃	19℃	26℃	17℃
2025-08-16	28℃	19℃	25℃	14℃	24℃	19℃	28℃	18℃
2025-08-17	28℃	18℃	25℃	14℃	20℃	16℃	29℃	18℃
2025-08-18	28℃	18℃	26℃	17℃	22℃	15℃	27℃	23℃
2025-08-19	30℃	20℃	28℃	17℃	22℃	14℃	23℃	18℃
2025-08-20	29℃	21℃	28℃	18℃	24℃	13℃	23℃	18℃
2025-08-21	28℃	20℃	24℃	17℃	23℃	17℃	24℃	20℃
2025-08-22	29℃	17℃	27℃	14℃	21℃	15℃	26℃	15℃
2025-08-23	23℃	16℃	25℃	15℃	22℃	16℃	26℃	18℃
2025-08-24	24℃	15℃	22℃	19℃	23℃	15℃	22℃	18℃
2025-08-25	20℃	14℃	20℃	17℃	25℃	15℃	27℃	19℃
2025-08-26	23℃	15℃	21℃	17℃	26℃	16℃	28℃	20℃
2025-08-27	28℃	15℃	22℃	16℃	24℃	18℃	24℃	20℃
2025-08-28	20℃	8℃	23℃	15℃	23℃	15℃	24℃	16℃
2025-08-29	18℃	8℃	22℃	17℃	20℃	15℃	22℃	16℃
2025-08-30	18℃	11℃	23℃	17℃	20℃	15℃	23℃	18℃
2025-08-31	21℃	12℃	24℃	16℃	25℃	13℃	28℃	19℃
2025-09-01	23℃	11℃	26℃	15℃	26℃	16℃	27℃	19℃
2025-09-02	23℃	11℃	23℃	16℃	24℃	14℃	26℃	18℃
2025-09-03	26℃	16℃	23℃	16℃	26℃	12℃	20℃	15℃
2025-09-04	25℃	18℃	22℃	16℃	28℃	17℃	21℃	16℃
2025-09-05	22℃	14℃	20℃	14℃	27℃	18℃	25℃	17℃
2025-09-06	26℃	13℃	21℃	9℃	26℃	18℃	25℃	17℃
2025-09-07	27℃	13℃	19℃	10℃	25℃	18℃	25℃	15℃
2025-09-08	19℃	8℃	16℃	8℃	24℃	16℃	19℃	16℃
2025-09-09	21℃	10℃	18℃	6℃	23℃	12℃	20℃	15℃
2025-09-10	22℃	13℃	21℃	10℃	19℃	10℃	21℃	12℃
2025-09-11	19℃	6℃	25℃	12℃	21℃	9℃	19℃	13℃
2025-09-12	17℃	6℃	21℃	15℃	24℃	11℃	19℃	13℃
2025-09-13	19℃	8℃	23℃	15℃	21℃	12℃	20℃	13℃
2025-09-14	19℃	7℃	24℃	11℃	22℃	10℃	28℃	19℃
2025-09-15	20℃	12℃	18℃	12℃	23℃	12℃	22℃	12℃
2025-09-16	21℃	14℃	22℃	10℃	17℃	7℃	21℃	13℃
2025-09-17	21℃	11℃	23℃	9℃	20℃	5℃	16℃	11℃
2025-09-18	21℃	12℃	22℃	8℃	14℃	5℃	16℃	11℃
2025-09-19	21℃	10℃	24℃	9℃	16℃	3℃	14℃	9℃
2025-09-20	22℃	12℃	24℃	10℃	21℃	4℃	15℃	8℃
2025-09-21	24℃	16℃	19℃	12℃	16℃	6℃	17℃	8℃
2025-09-22	22℃	9℃	16℃	9℃	20℃	5℃	15℃	9℃
2025-09-23	23℃	14℃	16℃	7℃	23℃	7℃	17℃	11℃
2025-09-24	21℃	9℃	15℃	6℃	20℃	8℃	19℃	11℃
2025-09-25	22℃	14℃	20℃	6℃	22℃	8℃	21℃	11℃
2025-09-26	18℃	5℃	20℃	6℃	23℃	9℃	22℃	11℃
2025-09-27	14℃	3℃	21℃	6℃	25℃	14℃	22℃	12℃
2025-09-28	12℃	2℃	19℃	7℃	24℃	14℃	17℃	7℃
2025-09-29	12℃	3℃	18℃	10℃	19℃	8℃	16℃	6℃
2025-09-30	15℃	8℃	16℃	10℃	24℃	7℃	16℃	7℃
2025-10-01	15℃	3℃	16℃	7℃	27℃	17℃	16℃	7℃
2025-10-02	11℃	0℃	19℃	6℃	26℃	12℃	16℃	8℃
2025-10-03	10℃	0℃	19℃	6℃	14℃	5℃	15℃	6℃
2025-10-04	13℃	5℃	22℃	7℃	10℃	2℃	10℃	6℃
2025-10-05	20℃	10℃	22℃	8℃	13℃	0℃	9℃	3℃
2025-10-06	21℃	12℃	19℃	7℃	16℃	4℃	12℃	4℃
2025-10-07	18℃	8℃	14℃	3℃	18℃	4℃	13℃	4℃
2025-10-08	15℃	5℃	12℃	3℃	12℃	4℃	16℃	6℃
2025-10-09	11℃	1℃	12℃	2℃	17℃	5℃	17℃	8℃
2025-10-10	11℃	1℃	11℃	1℃	14℃	4℃	20℃	10℃
2025-10-11	9℃	0℃	13℃	2℃	10℃	-2℃	13℃	3℃
2025-10-12	10℃	1℃	17℃	2℃	8℃	-2℃	10℃	1℃
2025-10-13	11℃	0℃	19℃	5℃	8℃	-4℃	5℃	-2℃
2025-10-14	10℃	-2℃	13℃	2℃	7℃	-1℃	5℃	-1℃
2025-10-15	10℃	0℃	10℃	2℃	12℃	-1℃	10℃	0℃
2025-10-16	11℃	-2℃	9℃	0℃	12℃	1℃	7℃	0℃
2025-10-17	8℃	-3℃	10℃	-2℃	14℃	-2℃	14℃	0℃
2025-10-18	11℃	3℃	14℃	-2℃	16℃	-2℃	10℃	2℃
2025-10-19	12℃	-1℃	16℃	2℃	15℃	5℃	14℃	3℃
2025-10-20	14℃	-1℃	17℃	1℃	15℃	4℃	17℃	6℃
2025-10-21	4℃	-5℃	16℃	2℃	14℃	3℃	13℃	2℃
2025-10-22	7℃	-6℃	17℃	6℃	14℃	1℃	6℃	-1℃
2025-10-23	8℃	-2℃	14℃	6℃	18℃	0℃	4℃	-2℃
2025-10-24	13℃	0℃	12℃	2℃	17℃	3℃	8℃	-1℃
2025-10-25	11℃	0℃	13℃	0℃	11℃	-1℃	12℃	-1℃
2025-10-26	15℃	5℃	11℃	2℃	8℃	-2℃	12℃	3℃
2025-10-27	17℃	8℃	5℃	-1℃	10℃	-1℃	8℃	1℃
2025-10-28	12℃	-3℃	3℃	-3℃	13℃	0℃	5℃	0℃
2025-10-29	6℃	-3℃	2℃	-3℃	7℃	1℃	6℃	-4℃
2025-10-30	9℃	-1℃	6℃	-1℃	10℃	-1℃	8℃	3℃
2025-10-31	11℃	1℃	7℃	-1℃	11℃	3℃	11℃	3℃
2025-11-01	9℃	-4℃	12℃	-3℃	6℃	0℃	7℃	1℃
2025-11-02	7℃	-5℃	14℃	-1℃	6℃	-3℃	2℃	-4℃
2025-11-03	3℃	-5℃	13℃	4℃	4℃	-5℃	-2℃	-6℃
2025-11-04	6℃	-1℃	3℃	-4℃	7℃	-3℃	2℃	-4℃
2025-11-05	12℃	2℃	2℃	-7℃	4℃	-2℃	7℃	-3℃
2025-11-06	12℃	0℃	4℃	-6℃	1℃	-8℃	10℃	0℃
2025-11-07	6℃	-1℃	6℃	-6℃	-1℃	-5℃	6℃	-1℃
2025-11-08	4℃	-6℃	8℃	-4℃	1℃	-5℃	0℃	-7℃
2025-11-09	6℃	-6℃	3℃	0℃	5℃	-4℃	-2℃	-9℃
2025-11-10	5℃	-2℃	4℃	-3℃	7℃	-2℃	1℃	-3℃
2025-11-11	1℃	-7℃	4℃	-7℃	9℃	-2℃	8℃	-1℃
2025-11-12	5℃	-7℃	3℃	-5℃	0℃	-5℃	11℃	-3℃
2025-11-13	3℃	-3℃	3℃	-7℃	-2℃	-11℃	8℃	-3℃
2025-11-14	-1℃	-8℃	6℃	-6℃	-6℃	-12℃	7℃	0℃
2025-11-15	-4℃	-12℃	2℃	-7℃	-5℃	-14℃	5℃	-5℃
2025-11-16	-6℃	-15℃	-1℃	-8℃	-4℃	-12℃	5℃	-2℃
2025-11-17	-3℃	-13℃	0℃	-10℃	-3℃	-12℃	0℃	-3℃
2025-11-18	-9℃	-16℃	0℃	-9℃	-6℃	-12℃	0℃	-4℃
2025-11-19	-9℃	-20℃	-3℃	-10℃	-8℃	-14℃	-5℃	-11℃
2025-11-20	-8℃	-18℃	-4℃	-12℃	-5℃	-15℃	-4℃	-13℃
2025-11-21	4℃	-15℃	-3℃	-11℃	4℃	-14℃	-4℃	-14℃
2025-11-22	-2℃	-10℃	-7℃	-15℃	7℃	-1℃	-6℃	-14℃
2025-11-23	-8℃	-16℃	-4℃	-15℃	7℃	-5℃	-5℃	-11℃
2025-11-24	-8℃	-17℃	0℃	-9℃	-6℃	-13℃	-3℃	-10℃
2025-11-25	-8℃	-19℃	2℃	-10℃	-6℃	-15℃	-4℃	-14℃
2025-11-26	-10℃	-22℃	7℃	-4℃	-2℃	-12℃	-5℃	-15℃
2025-11-27	2℃	-16℃	3℃	-8℃	-9℃	-15℃	-9℃	-19℃
2025-11-28	1℃	-14℃	-5℃	-12℃	-7℃	-15℃	-8℃	-19℃
2025-11-29	-11℃	-18℃	-6℃	-16℃	-5℃	-14℃	-9℃	-19℃
2025-11-30	-12℃	-24℃	-3℃	-14℃	-4℃	-14℃	-8℃	-18℃
2025-12-01	-11℃	-22℃	0℃	-10℃	-6℃	-14℃	-8℃	-17℃
2025-12-02	-8℃	-18℃	7℃	-2℃	-9℃	-18℃	-9℃	-15℃
2025-12-03	-10℃	-20℃	6℃	-8℃	-13℃	-21℃	-6℃	-14℃
2025-12-04	-10℃	-20℃	-8℃	-16℃	-16℃	-23℃	-7℃	-13℃
2025-12-05	-14℃	-21℃	-10℃	-18℃	-15℃	-24℃	-6℃	-16℃
2025-12-06	-12℃	-24℃	-13℃	-21℃	-9℃	-21℃	-7℃	-16℃
2025-12-07	-14℃	-21℃	-13℃	-22℃	-9℃	-18℃	-7℃	-16℃
2025-12-08	-10℃	-24℃	-14℃	-23℃	-5℃	-17℃	-10℃	-16℃
2025-12-09	-8℃	-19℃	-13℃	-21℃	0℃	-14℃	-5℃	-15℃
2025-12-10	-11℃	-19℃	-10℃	-20℃	-4℃	-14℃	-8℃	-16℃
2025-12-11	-18℃	-23℃	-10℃	-20℃	-9℃	-15℃	-8℃	-18℃
2025-12-12	-16℃	-25℃	-9℃	-20℃	-6℃	-15℃	-11℃	-21℃
2025-12-13	-16℃	-26℃	-9℃	-18℃	-5℃	-16℃	-14℃	-23℃
2025-12-14	-13℃	-24℃	-9℃	-21℃	-4℃	-15℃	-16℃	-25℃
2025-12-15	-13℃	-19℃	-3℃	-15℃	-1℃	-14℃	-17℃	-25℃
2025-12-16	-16℃	-24℃	-2℃	-14℃	0℃	-10℃	-15℃	-23℃
2025-12-17	-12℃	-21℃	-4℃	-15℃	-4℃	-17℃	-12℃	-19℃
2025-12-18	-13℃	-20℃	-6℃	-14℃	-12℃	-20℃	-12℃	-23℃
2025-12-19	-13℃	-23℃	-3℃	-13℃	-12℃	-20℃	-11℃	-21℃
2025-12-20	-10℃	-23℃	-2℃	-13℃	-10℃	-24℃	-10℃	-17℃
2025-12-21	-4℃	-16℃	-2℃	-10℃	-9℃	-21℃	-7℃	-13℃
2025-12-22	-3℃	-12℃	-2℃	-12℃	-13℃	-22℃	-5℃	-15℃
2025-12-23	-6℃	-16℃	-9℃	-18℃	-14℃	-26℃	-6℃	-17℃
2025-12-24	-9℃	-16℃	-9℃	-20℃	-13℃	-25℃	-12℃	-20℃
2025-12-25	-11℃	-22℃	-9℃	-19℃	-9℃	-22℃	-13℃	-20℃
2025-12-26	-17℃	-24℃	-17℃	-24℃	-14℃	-25℃	-14℃	-21℃
2025-12-27	-14℃	-27℃	-16℃	-25℃	-15℃	-26℃	-14℃	-21℃
2025-12-28	-13℃	-24℃	-15℃	-24℃	-14℃	-27℃	-14℃	-27℃
2025-12-29	-14℃	-21℃	-16℃	-23℃	-11℃	-23℃	-18℃	-26℃
2025-12-30	-12℃	-23℃	-12℃	-21℃	-17℃	-27℃	-17℃	-26℃
2025-12-31	-12℃	-18℃	-12℃	-23℃	-19℃	-28℃	-16℃	-29℃
