# Supplementary material for: Fine Mapping of qSPJ_1 and Candidate Gene Identification for Soybean Seed Protein Content
Source: Plants (Basel). 2025 Nov 19;14(22):3525. doi: 10.3390/plants14223525 (PMC12656600; doi:10.3390/plants14223525)
Supplement: Supplementary file 1 [file plants-14-03525-s001.zip › Table S3 Daily average precipitation in Harbin from 2017 to 2020.xlsx]

## Sheet: Harbin
	2017（Unit：mm）	2018（Unit：mm）	2019（Unit：mm）	2020（Unit：mm）
2025-01-01	0.0576316	0.147467	0	0
2025-01-02	0.454062	0.0558388	3.28947e-05	0
2025-01-03	0.143569	0.243224	0	0
2025-01-04	0.192007	0	0.17852	0
2025-01-05	0	0.000476974	0.000871711	0
2025-01-06	0	0	0	0.0890625
2025-01-07	0	0	0	0.939984
2025-01-08	0.0144408	2.82092	0	0.152122
2025-01-09	0.150493	2.23798	0	0.0151645
2025-01-10	0.0427961	0.0280757	0	0
2025-01-11	0.00976974	0.00866776	0	0.0846546
2025-01-12	0.00661184	0	0	0.0490132
2025-01-13	0.730082	0.000148026	0	0.0740625
2025-01-14	0.057977	1.41067	0	0
2025-01-15	0.0998191	0.557385	1.63133	0
2025-01-16	0.00253289	0.615033	0.00970395	0.109901
2025-01-17	0	0.53375	0.0229605	0
2025-01-18	0.454572	0.162566	0	0
2025-01-19	0.0104276	0.00358553	0	0.506612
2025-01-20	0.0766118	0.0535197	0.00417763	0.420806
2025-01-21	0.246546	0	1.64474e-05	0.063602
2025-01-22	0.295033	0	0.0545395	0.00217105
2025-01-23	0	0.000855263	0.0555428	0.115773
2025-01-24	0	0	0.000805921	0
2025-01-25	0	0.00338816	0.363503	0
2025-01-26	2.8163	0.0164967	0.000460526	0
2025-01-27	0.20023	0	0	0
2025-01-28	0	0	0.0897039	0
2025-01-29	0.141382	0	0	0
2025-01-30	0.0040625	0.00848684	0.0108224	0
2025-01-31	0	0.000197368	0	0
2025-02-01	0.000953947	0.000263158	0.000328947	0.0288322
2025-02-02	0	0.0146875	0	0.000115132
2025-02-03	0	0.064852	0.0170559	0.000723684
2025-02-04	0.00692434	0.106118	0.00697368	0.0765954
2025-02-05	0.224967	8.22368e-05	0.0977796	0.000115132
2025-02-06	0.0101151	0.00141447	0.0149836	0
2025-02-07	0	0	0	0.000707237
2025-02-08	0.0130428	0	8.22368e-05	0.000180921
2025-02-09	0.0753454	0.492533	0	0.704079
2025-02-10	0.947566	0.08125	0	0.237747
2025-02-11	1.39153	0.087977	0	0
2025-02-12	0.221513	0.134918	0	0
2025-02-13	0	0.00805921	0	0.725641
2025-02-14	0	0.0272368	0	0.263059
2025-02-15	0	0	0.114276	0.0550493
2025-02-16	0.470526	0.893898	0.00144737	0.169408
2025-02-17	0.0688322	0.0496875	0	0.0300164
2025-02-18	0	0	0	0.01625
2025-02-19	1.7077	0	0.0114638	0.00976974
2025-02-20	0.6475	0	0.0981414	0.000131579
2025-02-21	0	0	0	1.86661
2025-02-22	3.89658	0.229984	0	3.50592
2025-02-23	0.393618	0.0598191	0	0.167122
2025-02-24	0	0.0185033	0	0.119901
2025-02-25	0.844243	0	0	0
2025-02-26	0.000361842	0.0195395	0	0.00847039
2025-02-27	0	0.107895	0.00707237	0
2025-02-28	0.284112	3.00868	0.00143092	2.72262
2/29	-	-	-	1.37561
2025-03-01	0.230674	2.95847	0	0.217714
2025-03-02	0.0303454	0.00116776	0	0.331727
2025-03-03	0.0236349	8.15674	0	0.106891
2025-03-04	0.0163158	0.380296	0.0224507	1.676
2025-03-05	0.0316283	0	0.000904605	0.0450822
2025-03-06	0.212928	0	0.00157895	0
2025-03-07	1.40447	0.480855	0	1.15595
2025-03-08	0.0319079	0.677829	0	0.126743
2025-03-09	0.00332237	0.0105592	0	0.643273
2025-03-10	0	1.43676	0	1.0703
2025-03-11	0	0.0360362	0.000707237	0.494704
2025-03-12	0.532961	0.0003125	1.1426	0.0274671
2025-03-13	0.93227	0.617434	1.37847	0.000213816
2025-03-14	0.50972	1.37554	0.0412171	0.453783
2025-03-15	0	2.52265	0.105888	2.06712
2025-03-16	0	0	0	0
2025-03-17	0	0	0.000148026	0.091398
2025-03-18	0.0808717	0.0282566	0	0.147632
2025-03-19	0	0	0	0.254704
2025-03-20	0.118158	0	0.582533	0.00228618
2025-03-21	0.0307895	0	9.26232	0.0559539
2025-03-22	0.0246053	0	0.0153289	0.0144737
2025-03-23	0.11352	0.000822368	0.220428	0.000592105
2025-03-24	0	0.000592105	0	0.00317434
2025-03-25	0	0	0.0177138	0.0398849
2025-03-26	0.00473684	0	0.0434375	1.11814
2025-03-27	0.0208388	0	0.000855263	0.0244408
2025-03-28	0.00901316	0.0599671	0	0.000789474
2025-03-29	0.500016	0	0	0
2025-03-30	0.1	0	0.0487664	0
2025-03-31	0.0802138	0.277599	0.398586	0.07
2025-04-01	0.123289	0.00935855	0.00537829	0.00763158
2025-04-02	0.00853618	0.015625	0	0.00317434
2025-04-03	0.0178289	0.00810855	0	0.284507
2025-04-04	0	0.00761513	3.42513	0.315658
2025-04-05	0	0.0455592	3.4587	0.00643092
2025-04-06	0.191316	0.0331579	0.283503	0.0299836
2025-04-07	0.0475493	0.000904605	0.217615	2.06628
2025-04-08	0.560954	0.452549	0.500724	3.55357
2025-04-09	0	0.0227138	0.00541118	0.138503
2025-04-10	0	3.10737	0	0.00291118
2025-04-11	0.0815132	10.392	0	0.00118421
2025-04-12	0.00458882	1.6778	0	0.000197368
2025-04-13	0	0.0547204	0.781414	0
2025-04-14	0.00412829	15.2933	0.0275329	0
2025-04-15	0.00116776	1.87127	0	0.0127138
2025-04-16	0.000328947	0	0	0.00129934
2025-04-17	6.88225	0	1.26942	0.0282895
2025-04-18	3.31137	0.00924342	1.96038	0.392632
2025-04-19	2.76934	6.67998	0	0.0453289
2025-04-20	0.56722	1.17464	0.000707237	6.45995
2025-04-21	0.0593257	3.59066	0	2.07158
2025-04-22	0.000723684	0.00873355	0.00541118	2.72387
2025-04-23	1.51599	0.000263158	0.147615	0.0537336
2025-04-24	1.89122	0	0.00641447	0.0124507
2025-04-25	0.774589	0	0.00126645	0.330263
2025-04-26	0.642566	0.00338816	0.000328947	0.224457
2025-04-27	0.0912664	0	0	0.0851974
2025-04-28	0.0249178	0	0	0.329934
2025-04-29	0.130312	0.173141	0.0277467	0.0214967
2025-04-30	0.906941	0.052352	0.254605	0.319622
2025-05-01	0	0.0869243	1.35829	0.361349
2025-05-02	0	0.62722	0.000164474	0.33551
2025-05-03	0	0.464013	0	23.0383
2025-05-04	0.417171	0.696266	0.000690789	5.44641
2025-05-05	4.81342	0.00651316	3.60617	0.875362
2025-05-06	5.78599	0.00383224	0.0549671	0.00371711
2025-05-07	1.74604	0.0240954	0	0
2025-05-08	0.0248191	0.109704	0.0989309	0.0848191
2025-05-09	0.000592105	0.0084375	0.0259704	0.0399342
2025-05-10	0.00241776	0.115	0	3.18215
2025-05-11	0.330822	0.00167763	0.0246217	4.39013
2025-05-12	3.36814	0.118158	0.214819	4.94752
2025-05-13	8.0837	0.151842	3.77595	0.0164474
2025-05-14	18.8062	0.0263816	0.585576	0.155
2025-05-15	1.17206	0.122516	0.00680921	0.29648
2025-05-16	0.367632	1.88202	1.16742	0.195033
2025-05-17	0.00210526	0.0447533	8.85931	2.77076
2025-05-18	0	0.231579	8.761	6.76952
2025-05-19	0	0.000855263	9.8886	0.25852
2025-05-20	0.0952961	0.00172697	10.8442	0.0302961
2025-05-21	8.92549	0.000970395	4.69617	0.124391
2025-05-22	10.3668	3.53918	0.978882	1.20276
2025-05-23	6.19331	1.68887	0.000740132	3.03122
2025-05-24	5.42396	1.18188	0	5.54161
2025-05-25	1.4622	0.118092	0	4.84133
2025-05-26	0.0116283	0.623372	7.94888	3.58638
2025-05-27	0.0112007	7.72845	35.2951	1.45066
2025-05-28	0.00597039	1.4609	3.80061	0.175099
2025-05-29	0.000115132	1.93995	2.15819	0
2025-05-30	0.52847	0.32403	2.61138	0.00435855
2025-05-31	2.15266	0.0345066	2.02872	1.11678
2025-06-01	4.476	0	0.216612	18.332
2025-06-02	2.79385	0.000476974	0.915444	0.510444
2025-06-03	2.92492	0.000279605	0.707862	5.50694
2025-06-04	1.28778	1.7101	0.67449	5.97334
2025-06-05	0.000411184	7.83735	6.15561	1.85319
2025-06-06	0.0184868	7.6713	0.717632	0.388191
2025-06-07	4.27959	2.37155	0.229901	2.0986
2025-06-08	0.465263	3.0786	6.37781	0.0665461
2025-06-09	7.99836	0.115674	3.20724	1.83104
2025-06-10	1.08546	2.3261	0.801151	7.03043
2025-06-11	0.00243421	1.64081	8.22956	5.95549
2025-06-12	0.0106579	0.914243	0.647878	1.7036
2025-06-13	0.118832	2.45574	10.576	4.38313
2025-06-14	3.60378	4.24765	11.5117	29.7512
2025-06-15	0.00210526	5.68743	10.3102	5.63873
2025-06-16	0.0136678	1.03836	0.0421217	3.90699
2025-06-17	1.92095	3.4803	0.650855	6.47748
2025-06-18	8.10839	13.2995	0.640839	0.00402961
2025-06-19	5.83183	12.0882	5.2787	0.0110855
2025-06-20	11.0753	5.40308	0.943503	3.39692
2025-06-21	12.483	2.02589	0.51903	20.1877
2025-06-22	0.291266	0.438717	2.51472	1.39059
2025-06-23	0.172418	0.863882	0.0632401	15.3531
2025-06-24	3.37196	0.00669408	0.000246711	4.02155
2025-06-25	1.99597	10.3242	0.343405	1.00199
2025-06-26	0.0874836	14.4929	0.642056	3.16411
2025-06-27	1.90056	12.6764	1.65569	4.49227
2025-06-28	0.661809	3.75495	13.0683	14.1854
2025-06-29	0.190576	2.23401	12.3656	3.6814
2025-06-30	14.9944	2.26008	11.3548	0.0486513
2025-07-01	8.5661	0.172336	6.74232	0.918306
2025-07-02	3.42485	0.509885	7.90571	0.128947
2025-07-03	6.5315	5.97539	10.4578	0.668997
2025-07-04	0.138651	8.05498	0.257319	4.86206
2025-07-05	0.000608553	3.34543	3.7064	6.01778
2025-07-06	0	0.0432401	10.3724	12.7517
2025-07-07	0.157138	0.0680428	0.0504605	8.98401
2025-07-08	4.29138	9.00191	0.538207	1.40321
2025-07-09	1.59908	1.64612	0.566102	0.0433224
2025-07-10	7.1938	0.212352	0.45875	0
2025-07-11	1.91725	0.321562	0.0875493	0.000296053
2025-07-12	11.7998	21.6915	1.39235	0.31278
2025-07-13	4.58924	0.741875	0.827303	0.0510526
2025-07-14	11.9618	15.6568	1.20196	1.61852
2025-07-15	0.287204	9.81872	2.51066	1.87066
2025-07-16	0.927977	10.9509	6.63702	0.00151316
2025-07-17	1.70811	37.5012	20.4431	0.000542763
2025-07-18	1.69049	9.41891	11.6768	0.0684211
2025-07-19	12.9452	10.6118	0.0971875	1.19099
2025-07-20	5.86579	29.4807	0.00305921	17.0128
2025-07-21	4.06503	3.1041	16.1772	0.0135033
2025-07-22	0.00932566	0.864638	23.5678	3.19956
2025-07-23	1.44528	2.48084	5.571	0.0154441
2025-07-24	2.03145	3.33041	14.0388	0.148437
2025-07-25	0.00809211	16.2954	9.62535	0.0459704
2025-07-26	0.149539	1.75988	12.0067	0.0411184
2025-07-27	10.6734	0.0987664	1.24645	0.259523
2025-07-28	2.45523	0	3.44308	1.34906
2025-07-29	0.00141447	0	3.94169	4.54192
2025-07-30	0.829737	0.611332	37.3388	4.96753
2025-07-31	2.12553	9.5849	5.13775	7.32059
2025-08-01	8.70048	0	0.978388	3.28352
2025-08-02	29.8711	0.000542763	1.27442	0.340872
2025-08-03	28.2243	4.84908	2.964	9.89044
2025-08-04	25.8543	35.772	0.920082	14.0341
2025-08-05	0.481908	1.25954	0	7.61086
2025-08-06	11.1432	0.0147697	8.26711	1.46405
2025-08-07	21.0637	0.457434	7.93887	0.558437
2025-08-08	2.76773	0.500543	19.899	0.391316
2025-08-09	1.0974	1.17278	8.61748	21.0948
2025-08-10	1.70477	11.1693	12.149	8.62993
2025-08-11	3.12156	0.0111349	23.7794	9.81362
2025-08-12	2.93439	1.18842	11.0703	0.928964
2025-08-13	0.138635	1.42553	0.396414	9.81054
2025-08-14	0.274901	6.00072	18.6603	19.4821
2025-08-15	0.0347533	2.8436	10.4694	4.33768
2025-08-16	0.375855	0.000115132	21.2974	0.251711
2025-08-17	0.0650822	0.0317434	20.3144	0.559918
2025-08-18	0.0496711	0.93125	10.054	8.29914
2025-08-19	0.0434868	0.0214474	1.09441	10.0438
2025-08-20	0.00353618	0.51699	0.0205263	0.152549
2025-08-21	1.64429	16.5942	20.118	0
2025-08-22	3.14737	0.231595	8.68762	0
2025-08-23	4.43658	0.0597862	7.23266	0.148141
2025-08-24	0.462747	21.23	1.77875	17.9684
2025-08-25	1.1428	36.6245	2.76086	2.80077
2025-08-26	1.5899	6.98528	3.91594	0.87051
2025-08-27	0.0109868	7.19854	16.2368	29.7883
2025-08-28	4.18528	1.39867	7.16345	13.5765
2025-08-29	0.0398355	12.2198	4.02321	22.2648
2025-08-30	0.929753	12.4804	7.96697	1.5312
2025-08-31	0.164836	6.90893	0.784967	3.94816
2025-09-01	1.22109	0.00912829	5.51798	14.3073
2025-09-02	0.47602	1.02317	4.28077	4.00102
2025-09-03	0.00194079	9.73836	0.427599	55.9191
2025-09-04	0.296793	6.51926	0	8.89243
2025-09-05	18.4005	10.2777	0.0748191	1.8375
2025-09-06	1.01887	4.96816	9.2372	0.0275987
2025-09-07	0.0177138	2.57403	6.24122	3.42467
2025-09-08	1.08549	2.99887	46.8875	50.6166
2025-09-09	0.035477	0.000263158	0.0311349	20.9181
2025-09-10	3.34776	0.0133224	0.0003125	2.82842
2025-09-11	10.5296	0.00125	0.00125	0.0634046
2025-09-12	0.0746217	2.6599	0	0.0289309
2025-09-13	1.98617	10.2633	13.9955	0.0812336
2025-09-14	0.328503	0.170066	2.3391	0.181694
2025-09-15	0.00626645	5.85965	1.95095	0.0420724
2025-09-16	1.52326	0.0122204	0.707993	6.40314
2025-09-17	9.20628	0.000361842	0.732911	4.99304
2025-09-18	2.38487	0	2.90526	9.36311
2025-09-19	0.358372	0.015148	0	2.70367
2025-09-20	0.253355	0.000361842	0.218355	2.03311
2025-09-21	0	17.2427	1.18145	0.0879112
2025-09-22	8.98854	4.44232	0	2.25074
2025-09-23	6.74447	1.26145	0	0.792467
2025-09-24	0.0502961	2.52327	0	0.0345888
2025-09-25	0	0.0432237	0	0.207648
2025-09-26	3.14128	0.000361842	0	0.12
2025-09-27	0.0341283	0.000394737	0	0.0562171
2025-09-28	0.000197368	0.113421	0	1.94146
2025-09-29	0	2.5189	0	0.69648
2025-09-30	0.00241776	4.15758	0.0096875	0.0107895
2025-10-01	3.49954	1.16962	0.000773026	0.0286184
2025-10-02	0.00126645	0.00100329	4.93421e-05	4.45442
2025-10-03	0	0	0.334539	0.208701
2025-10-04	0	0	2.03548	7.26286
2025-10-05	0.00159539	0	0.000526316	5.50117
2025-10-06	0	0.00322368	0	0.100115
2025-10-07	0.231711	0.0138816	0.0141283	0.0135526
2025-10-08	0.170872	0.00888158	2.91508	0.0106086
2025-10-09	1.57015	0.0203454	0	0.0787829
2025-10-10	0.0397368	3.95842	0.000690789	0.109638
2025-10-11	0.992878	1.07859	6.57895e-05	4.0336
2025-10-12	0.0358388	0	0	0.0444243
2025-10-13	1.21655	0	0.00779605	2.26405
2025-10-14	0.408816	0.229293	0.0666447	0.495493
2025-10-15	0.0108224	0.0746217	0	0.185921
2025-10-16	0.387187	0.00177632	0	0.0586513
2025-10-17	0.00876645	0	0	0.00384868
2025-10-18	0	0	0.000378289	0.000625
2025-10-19	0.0508224	0	0.128832	0.00399671
2025-10-20	0.302303	0.00842105	0.1025	0.0167599
2025-10-21	0.111431	0	0.00661184	1.40972
2025-10-22	0	0.0268586	0	0.0261349
2025-10-23	0	7.26234	0	0.0150329
2025-10-24	0	0.00271382	0.00123355	0.159671
2025-10-25	0	0.000444079	2.59725	0
2025-10-26	0	3.49199	0.0574013	0.000509868
2025-10-27	0.0112007	1.74655	0	0.00202303
2025-10-28	0.0225329	0.793224	0.428207	0
2025-10-29	0.000345395	0.812763	2.66449	0.00360197
2025-10-30	0	0.561283	0.00674342	0
2025-10-31	0.0021875	0	0.0163487	0.86727
2025-11-01	0.211102	0	0	0.0230592
2025-11-02	0.1	0	0	0.266003
2025-11-03	0.0109211	0	0	0.155444
2025-11-04	0.00108553	0.132122	0	0.00172697
2025-11-05	0	0.0233553	0.0690625	0
2025-11-06	0.000460526	0	0.179309	0.17949
2025-11-07	3.0824	0	0.036398	0.0202303
2025-11-08	0.575658	0.17847	0.0239638	2.18845
2025-11-09	0.235	16.9034	0	0.0774836
2025-11-10	5.49385	1.60625	0.913125	0.0193586
2025-11-11	0.307286	3.28947e-05	2.7688	0
2025-11-12	0	0	1.13331	0.0496711
2025-11-13	0.380411	0.000526316	1.59197	0.0233717
2025-11-14	0.353865	0	0.312829	0
2025-11-15	0.405773	0.59653	0.0237007	0.00103618
2025-11-16	0	0.107401	0	0
2025-11-17	0.0976316	0.000263158	1.15426	4.44215
2025-11-18	0.0906579	0	7.79558	1.27099
2025-11-19	0.0175	0	0.170921	21.0311
2025-11-20	0.104342	0.0436678	0	4.00451
2025-11-21	0	0.000296053	0	0.0402138
2025-11-22	0.341069	0.0150822	0.000476974	0.0315954
2025-11-23	0.117039	0	0.665378	0.00521382
2025-11-24	0.363684	0.00120066	0.115016	0.0371217
2025-11-25	0.31875	0	0	1.30441
2025-11-26	0.00276316	0	0.000641447	0.0999507
2025-11-27	0	0.0121382	0.018602	0.0140954
2025-11-28	0.668651	0.00514803	0	0.0617928
2025-11-29	0.116053	0	0	0.000509868
2025-11-30	0	0.0449013	1.88926	0.000888158
2025-12-01	0	0.00628289	0.599474	0
2025-12-02	0.0650822	0.08	0.278092	0
2025-12-03	0.243421	0.201546	0.0075	0
2025-12-04	0.106743	0	0.00761513	0
2025-12-05	0.0251151	0	0.0102138	0
2025-12-06	0.000542763	0.000625	0	0
2025-12-07	0.00754934	0	0.0353618	0.000148026
2025-12-08	0.338586	0	0	0
2025-12-09	1.3963	0	0.363421	0
2025-12-10	2.27155	0	0.0678289	0.000444079
2025-12-11	0.59926	0	0.770148	0
2025-12-12	0.351003	0	0.0166941	0
2025-12-13	0	0.232418	0.637418	0.00470395
2025-12-14	8.22368e-05	0.00743421	0.0177303	0.00569079
2025-12-15	0.644046	0	0	0
2025-12-16	0.0113651	0.000723684	2.59692	0
2025-12-17	0.000986842	0.000148026	6.27275	0
2025-12-18	0.256217	0.00875	0	0.0412336
2025-12-19	0.0195888	0	0.00894737	0.000164474
2025-12-20	0.00138158	0	0.0231579	0
2025-12-21	0	3.21706	0.103372	0
2025-12-22	0	0.031727	0.00791118	0
2025-12-23	0	0	0.0138816	0.901941
2025-12-24	0.0657895	0	0.00411184	0.50403
2025-12-25	0.464704	0.018602	1.79209	0.0918914
2025-12-26	0.108668	0.00715461	0.152977	0.0112007
2025-12-27	0	0.00883224	0.00292763	0.0414803
2025-12-28	0	0	0.114523	0.00307566
2025-12-29	0	0	7.5778	0.0680757
2025-12-30	0.000690789	0	0.731793	0.0193092
2025-12-31	0.730658	0	0.0588816	0.212845
