# Supplementary material for: Fine Mapping of qSPJ_1 and Candidate Gene Identification for Soybean Seed Protein Content
Source: Plants (Basel). 2025 Nov 19;14(22):3525. doi: 10.3390/plants14223525 (PMC12656600; doi:10.3390/plants14223525)
Supplement: Supplementary file 1 [file plants-14-03525-s001.zip › Table S4 Daily weather conditions in Gongzhuling from 2019 to 2021.xlsx]

## Sheet: Gongzhuling
	2019		2020		2021
	Maximum Temperature	Minimum Temperature	Maximum Temperature	Minimum Temperature	Maximum Temperature	Minimum Temperature
2025-01-01	-9℃	-21℃	-12℃	-17℃	-13℃	-23℃
2025-01-02	-9℃	-20℃	-10℃	-17℃	-14℃	-22℃
2025-01-03	-6℃	-16℃	-6℃	-14℃	-12℃	-22℃
2025-01-04	-8℃	-19℃	-7℃	-13℃	-12℃	-23℃
2025-01-05	-11℃	-18℃	-3℃	-11℃	-14℃	-23℃
2025-01-06	-7℃	-16℃	0℃	-10℃	0℃	-24℃
2025-01-07	-7℃	-18℃	-11℃	-13℃	-21℃	-28℃
2025-01-08	-12℃	-17℃	-9℃	-16℃	-16℃	-24℃
2025-01-09	-5℃	-11℃	-9℃	-14℃	-12℃	-19℃
2025-01-10	-3℃	-15℃	-8℃	-18℃	-9℃	-17℃
2025-01-11	0℃	-10℃	-11℃	-19℃	-5℃	-12℃
2025-01-12	3℃	-10℃	-13℃	-21℃	-3℃	-16℃
2025-01-13	-4℃	-15℃	-13℃	-20℃	-9℃	-21℃
2025-01-14	-3℃	-18℃	-10℃	-21℃	-9℃	-16℃
2025-01-15	-11℃	-17℃	-9℃	-20℃	-13℃	-23℃
2025-01-16	-5℃	-17℃	-12℃	-18℃	-16℃	-20℃
2025-01-17	-9℃	-17℃	-8℃	-16℃	-9℃	-22℃
2025-01-18	-6℃	-15℃	-6℃	-9℃	-18℃	-27℃
2025-01-19	-6℃	-17℃	-6℃	-17℃	-12℃	-16℃
2025-01-20	-5℃	-15℃	-9℃	-16℃	0℃	-7℃
2025-01-21	-3℃	-12℃	0℃	-6℃	0℃	-15℃
2025-01-22	1℃	-14℃	-4℃	-13℃	-3℃	-14℃
2025-01-23	-3℃	-14℃	-6℃	-18℃	0℃	-9℃
2025-01-24	-4℃	-15℃	-10℃	-20℃	3℃	-11℃
2025-01-25	-6℃	-15℃	-3℃	-18℃	-6℃	-12℃
2025-01-26	-3℃	-12℃	-5℃	-15℃	-3℃	-17℃
2025-01-27	3℃	-14℃	0℃	-15℃	-6℃	-16℃
2025-01-28	-2℃	-13℃	-4℃	-15℃	-14℃	-23℃
2025-01-29	2℃	-10℃	-10℃	-18℃	-13℃	-21℃
2025-01-30	-4℃	-18℃	-10℃	-22℃	-14℃	-21℃
2025-01-31	-6℃	-15℃	-5℃	-18℃	-3℃	-18℃
2025-02-01	0℃	-10℃	-4℃	-20℃	-14℃	-26℃
2025-02-02	5℃	-13℃	-10℃	-22℃	-14℃	-23℃
2025-02-03	-5℃	-19℃	-10℃	-22℃	-10℃	-22℃
2025-02-04	-9℃	-17℃	-14℃	-27℃	-4℃	-14℃
2025-02-05	-9℃	-18℃	-16℃	-24℃	2℃	-14℃
2025-02-06	-11℃	-22℃	-11℃	-18℃	-3℃	-21℃
2025-02-07	-15℃	-23℃	-8℃	-20℃	-8℃	-20℃
2025-02-08	-12℃	-20℃	-7℃	-16℃	-8℃	-17℃
2025-02-09	-9℃	-19℃	0℃	-15℃	1℃	-10℃
2025-02-10	-7℃	-16℃	2℃	-10℃	1℃	-5℃
2025-02-11	-7℃	-20℃	7℃	0℃	8℃	-3℃
2025-02-12	-8℃	-19℃	8℃	1℃	6℃	-6℃
2025-02-13	-7℃	-16℃	4℃	-10℃	3℃	-11℃
2025-02-14	-4℃	-11℃	-8℃	-12℃	-6℃	-16℃
2025-02-15	-5℃	-16℃	-4℃	-12℃	-7℃	-18℃
2025-02-16	-4℃	-13℃	-7℃	-16℃	-10℃	-16℃
2025-02-17	2℃	-7℃	-6℃	-17℃	-10℃	-16℃
2025-02-18	3℃	-7℃	0℃	-13℃	-3℃	-8℃
2025-02-19	2℃	-6℃	0℃	-11℃	7℃	-9℃
2025-02-20	5℃	-7℃	3℃	-4℃	3℃	-8℃
2025-02-21	6℃	-6℃	1℃	-9℃	5℃	-9℃
2025-02-22	6℃	-3℃	-1℃	-10℃	-5℃	-15℃
2025-02-23	9℃	-3℃	4℃	-10℃	-6℃	-16℃
2025-02-24	4℃	-6℃	3℃	-11℃	1℃	-12℃
2025-02-25	5℃	-5℃	1℃	-13℃	-1℃	-10℃
2025-02-26	5℃	-6℃	2℃	-11℃	5℃	-5℃
2025-02-27	6℃	-4℃	4℃	-7℃	10℃	0℃
2025-02-28	8℃	-4℃	3℃	-9℃	2℃	-11℃
2/29	-	-	0℃	-9℃	-	-
2025-03-01	10℃	-3℃	1℃	-12℃	-6℃	-12℃
2025-03-02	13℃	-3℃	0℃	-8℃	0℃	-6℃
2025-03-03	11℃	-2℃	-1℃	-7℃	5℃	2℃
2025-03-04	12℃	-1℃	-2℃	-9℃	10℃	-6℃
2025-03-05	11℃	-5℃	0℃	-6℃	-6℃	-16℃
2025-03-06	5℃	-7℃	5℃	-1℃	-5℃	-13℃
2025-03-07	8℃	-4℃	3℃	0℃	3℃	-6℃
2025-03-08	13℃	-2℃	5℃	-2℃	8℃	0℃
2025-03-09	7℃	-7℃	3℃	-7℃	10℃	-7℃
2025-03-10	8℃	-3℃	3℃	-8℃	12℃	0℃
2025-03-11	8℃	-7℃	3℃	-2℃	9℃	-3℃
2025-03-12	3℃	-8℃	4℃	-11℃	10℃	-1℃
2025-03-13	4℃	-7℃	2℃	-6℃	10℃	0℃
2025-03-14	7℃	-7℃	6℃	-7℃	12℃	4℃
2025-03-15	5℃	-6℃	-1℃	-8℃	9℃	-5℃
2025-03-16	7℃	-4℃	4℃	-3℃	5℃	-6℃
2025-03-17	11℃	4℃	11℃	0℃	9℃	-4℃
2025-03-18	18℃	4℃	14℃	-1℃	8℃	-4℃
2025-03-19	20℃	2℃	8℃	-3℃	10℃	0℃
2025-03-20	15℃	-3℃	11℃	-4℃	3℃	-2℃
2025-03-21	2℃	-10℃	9℃	-4℃	3℃	-5℃
2025-03-22	2℃	-6℃	8℃	-3℃	9℃	2℃
2025-03-23	3℃	-4℃	10℃	-2℃	13℃	2℃
2025-03-24	11℃	-1℃	15℃	4℃	14℃	1℃
2025-03-25	11℃	-4℃	16℃	2℃	16℃	1℃
2025-03-26	6℃	-5℃	3℃	-7℃	16℃	7℃
2025-03-27	6℃	-6℃	5℃	-5℃	16℃	3℃
2025-03-28	6℃	-4℃	7℃	-1℃	9℃	4℃
2025-03-29	8℃	-1℃	14℃	3℃	12℃	1℃
2025-03-30	7℃	-4℃	16℃	5℃	13℃	4℃
2025-03-31	6℃	-5℃	12℃	-4℃	19℃	3℃
2025-04-01	7℃	-3℃	12℃	1℃	20℃	10℃
2025-04-02	8℃	-2℃	15℃	0℃	16℃	3℃
2025-04-03	14℃	1℃	16℃	-3℃	10℃	-4℃
2025-04-04	14℃	0℃	7℃	-5℃	13℃	2℃
2025-04-05	10℃	-1℃	10℃	-1℃	20℃	0℃
2025-04-06	12℃	-1℃	14℃	2℃	15℃	-2℃
2025-04-07	12℃	-1℃	8℃	-3℃	8℃	-1℃
2025-04-08	12℃	-2℃	8℃	-6℃	10℃	-4℃
2025-04-09	13℃	2℃	10℃	-2℃	15℃	3℃
2025-04-10	14℃	1℃	14℃	-1℃	18℃	10℃
2025-04-11	16℃	1℃	16℃	-1℃	19℃	8℃
2025-04-12	20℃	6℃	17℃	2℃	15℃	-3℃
2025-04-13	14℃	1℃	21℃	7℃	6℃	-1℃
2025-04-14	13℃	2℃	21℃	6℃	11℃	2℃
2025-04-15	21℃	5℃	20℃	7℃	18℃	4℃
2025-04-16	24℃	10℃	21℃	9℃	10℃	3℃
2025-04-17	21℃	3℃	15℃	7℃	5℃	-1℃
2025-04-18	15℃	1℃	21℃	10℃	16℃	5℃
2025-04-19	15℃	4℃	18℃	8℃	23℃	1℃
2025-04-20	16℃	3℃	7℃	-3℃	18℃	7℃
2025-04-21	16℃	7℃	1℃	-1℃	26℃	10℃
2025-04-22	22℃	15℃	3℃	-3℃	21℃	9℃
2025-04-23	22℃	6℃	10℃	0℃	14℃	6℃
2025-04-24	15℃	4℃	15℃	2℃	10℃	1℃
2025-04-25	15℃	4℃	13℃	0℃	18℃	5℃
2025-04-26	16℃	7℃	13℃	0℃	22℃	11℃
2025-04-27	20℃	12℃	19℃	8℃	17℃	6℃
2025-04-28	20℃	9℃	18℃	9℃	14℃	7℃
2025-04-29	18℃	8℃	19℃	8℃	16℃	3℃
2025-04-30	16℃	6℃	23℃	14℃	13℃	2℃
2025-05-01	17℃	6℃	29℃	14℃	15℃	2℃
2025-05-02	21℃	6℃	30℃	11℃	19℃	9℃
2025-05-03	27℃	13℃	18℃	1℃	21℃	10℃
2025-05-04	30℃	7℃	16℃	6℃	16℃	7℃
2025-05-05	21℃	2℃	19℃	4℃	18℃	9℃
2025-05-06	18℃	6℃	21℃	10℃	25℃	12℃
2025-05-07	23℃	10℃	26℃	13℃	15℃	8℃
2025-05-08	25℃	9℃	16℃	11℃	10℃	5℃
2025-05-09	26℃	13℃	21℃	11℃	18℃	6℃
2025-05-10	29℃	15℃	24℃	9℃	18℃	8℃
2025-05-11	29℃	14℃	22℃	8℃	24℃	13℃
2025-05-12	29℃	15℃	17℃	8℃	22℃	12℃
2025-05-13	22℃	11℃	24℃	15℃	23℃	11℃
2025-05-14	26℃	15℃	29℃	15℃	26℃	12℃
2025-05-15	28℃	16℃	19℃	11℃	14℃	8℃
2025-05-16	26℃	17℃	19℃	13℃	23℃	8℃
2025-05-17	26℃	16℃	19℃	9℃	27℃	15℃
2025-05-18	25℃	15℃	16℃	10℃	30℃	17℃
2025-05-19	25℃	10℃	14℃	8℃	30℃	19℃
2025-05-20	16℃	10℃	16℃	9℃	27℃	17℃
2025-05-21	14℃	8℃	21℃	12℃	28℃	18℃
2025-05-22	23℃	12℃	14℃	12℃	30℃	20℃
2025-05-23	30℃	18℃	15℃	12℃	20℃	9℃
2025-05-24	34℃	24℃	23℃	9℃	18℃	8℃
2025-05-25	34℃	16℃	22℃	9℃	20℃	12℃
2025-05-26	28℃	9℃	22℃	11℃	18℃	9℃
2025-05-27	19℃	10℃	23℃	11℃	24℃	11℃
2025-05-28	20℃	10℃	25℃	13℃	20℃	11℃
2025-05-29	26℃	16℃	28℃	17℃	24℃	13℃
2025-05-30	23℃	10℃	28℃	16℃	24℃	13℃
2025-05-31	23℃	13℃	25℃	13℃	27℃	16℃
2025-06-01	26℃	16℃	22℃	14℃	24℃	14℃
2025-06-02	27℃	16℃	22℃	14℃	20℃	11℃
2025-06-03	25℃	16℃	24℃	13℃	18℃	11℃
2025-06-04	25℃	16℃	23℃	11℃	22℃	12℃
2025-06-05	26℃	15℃	27℃	13℃	19℃	10℃
2025-06-06	29℃	17℃	28℃	20℃	23℃	12℃
2025-06-07	29℃	17℃	30℃	22℃	27℃	13℃
2025-06-08	27℃	16℃	34℃	22℃	29℃	17℃
2025-06-09	22℃	16℃	26℃	21℃	26℃	19℃
2025-06-10	23℃	15℃	26℃	15℃	23℃	17℃
2025-06-11	25℃	16℃	26℃	18℃	26℃	18℃
2025-06-12	28℃	19℃	30℃	15℃	31℃	20℃
2025-06-13	24℃	17℃	30℃	17℃	31℃	19℃
2025-06-14	24℃	14℃	26℃	14℃	25℃	18℃
2025-06-15	21℃	11℃	23℃	14℃	24℃	19℃
2025-06-16	22℃	11℃	29℃	19℃	27℃	19℃
2025-06-17	24℃	13℃	32℃	16℃	24℃	16℃
2025-06-18	28℃	16℃	28℃	14℃	25℃	17℃
2025-06-19	31℃	19℃	30℃	19℃	26℃	16℃
2025-06-20	25℃	14℃	31℃	22℃	23℃	15℃
2025-06-21	25℃	15℃	30℃	21℃	25℃	13℃
2025-06-22	27℃	16℃	28℃	22℃	25℃	14℃
2025-06-23	29℃	18℃	24℃	18℃	28℃	16℃
2025-06-24	32℃	21℃	22℃	17℃	28℃	18℃
2025-06-25	32℃	21℃	25℃	18℃	28℃	17℃
2025-06-26	31℃	20℃	23℃	17℃	23℃	17℃
2025-06-27	31℃	20℃	26℃	17℃	24℃	17℃
2025-06-28	28℃	16℃	30℃	19℃	26℃	17℃
2025-06-29	25℃	15℃	31℃	19℃	27℃	18℃
2025-06-30	23℃	16℃	28℃	18℃	26℃	19℃
2025-07-01	23℃	16℃	29℃	19℃	28℃	21℃
2025-07-02	29℃	18℃	31℃	19℃	28℃	21℃
2025-07-03	26℃	18℃	29℃	20℃	27℃	20℃
2025-07-04	30℃	21℃	26℃	19℃	25℃	19℃
2025-07-05	32℃	21℃	23℃	20℃	26℃	19℃
2025-07-06	29℃	21℃	25℃	18℃	26℃	20℃
2025-07-07	30℃	20℃	25℃	16℃	27℃	20℃
2025-07-08	30℃	20℃	28℃	18℃	23℃	20℃
2025-07-09	30℃	20℃	31℃	20℃	26℃	20℃
2025-07-10	30℃	21℃	31℃	19℃	27℃	21℃
2025-07-11	28℃	19℃	31℃	18℃	29℃	22℃
2025-07-12	27℃	19℃	30℃	19℃	31℃	23℃
2025-07-13	28℃	19℃	29℃	20℃	32℃	25℃
2025-07-14	27℃	19℃	31℃	19℃	29℃	25℃
2025-07-15	28℃	20℃	32℃	21℃	32℃	25℃
2025-07-16	30℃	22℃	31℃	23℃	31℃	23℃
2025-07-17	30℃	21℃	31℃	23℃	31℃	23℃
2025-07-18	28℃	21℃	30℃	20℃	31℃	24℃
2025-07-19	31℃	22℃	24℃	19℃	31℃	23℃
2025-07-20	33℃	24℃	28℃	19℃	31℃	24℃
2025-07-21	30℃	22℃	30℃	20℃	31℃	24℃
2025-07-22	32℃	25℃	32℃	21℃	32℃	24℃
2025-07-23	29℃	22℃	34℃	21℃	31℃	24℃
2025-07-24	29℃	22℃	34℃	21℃	32℃	25℃
2025-07-25	29℃	21℃	35℃	19℃	31℃	24℃
2025-07-26	29℃	22℃	33℃	22℃	31℃	24℃
2025-07-27	32℃	24℃	28℃	21℃	32℃	24℃
2025-07-28	32℃	24℃	29℃	21℃	32℃	24℃
2025-07-29	31℃	23℃	30℃	20℃	32℃	24℃
2025-07-30	28℃	23℃	28℃	23℃	27℃	24℃
2025-07-31	30℃	22℃	30℃	24℃	31℃	21℃
2025-08-01	30℃	20℃	31℃	21℃	29℃	20℃
2025-08-02	28℃	21℃	29℃	22℃	21℃	20℃
2025-08-03	28℃	21℃	28℃	22℃	24℃	20℃
2025-08-04	28℃	21℃	30℃	21℃	25℃	23℃
2025-08-05	29℃	22℃	29℃	19℃	26℃	20℃
2025-08-06	28℃	22℃	30℃	18℃	28℃	20℃
2025-08-07	28℃	22℃	29℃	18℃	29℃	19℃
2025-08-08	26℃	20℃	31℃	21℃	31℃	20℃
2025-08-09	27℃	20℃	27℃	20℃	30℃	21℃
2025-08-10	29℃	21℃	30℃	20℃	25℃	19℃
2025-08-11	25℃	21℃	30℃	21℃	21℃	18℃
2025-08-12	23℃	19℃	31℃	20℃	22℃	18℃
2025-08-13	28℃	22℃	24℃	21℃	23℃	17℃
2025-08-14	24℃	20℃	30℃	19℃	26℃	17℃
2025-08-15	24℃	20℃	30℃	18℃	27℃	19℃
2025-08-16	23℃	17℃	31℃	20℃	25℃	18℃
2025-08-17	23℃	17℃	25℃	23℃	25℃	17℃
2025-08-18	24℃	16℃	28℃	19℃	27℃	19℃
2025-08-19	25℃	17℃	21℃	14℃	28℃	21℃
2025-08-20	27℃	20℃	23℃	13℃	23℃	19℃
2025-08-21	25℃	16℃	25℃	14℃	24℃	19℃
2025-08-22	23℃	17℃	27℃	17℃	28℃	19℃
2025-08-23	23℃	16℃	27℃	19℃	29℃	19℃
2025-08-24	25℃	15℃	20℃	17℃	29℃	19℃
2025-08-25	26℃	19℃	28℃	18℃	27℃	18℃
2025-08-26	28℃	19℃	27℃	21℃	26℃	18℃
2025-08-27	26℃	16℃	23℃	20℃	24℃	17℃
2025-08-28	23℃	15℃	24℃	17℃	24℃	16℃
2025-08-29	22℃	14℃	23℃	16℃	23℃	15℃
2025-08-30	22℃	14℃	28℃	19℃	26℃	15℃
2025-08-31	26℃	17℃	29℃	20℃	27℃	16℃
2025-09-01	28℃	17℃	27℃	19℃	28℃	16℃
2025-09-02	28℃	17℃	26℃	18℃	28℃	15℃
2025-09-03	29℃	18℃	17℃	13℃	27℃	15℃
2025-09-04	30℃	18℃	21℃	17℃	28℃	17℃
2025-09-05	27℃	18℃	25℃	16℃	28℃	18℃
2025-09-06	26℃	17℃	27℃	16℃	23℃	17℃
2025-09-07	27℃	20℃	22℃	15℃	21℃	14℃
2025-09-08	28℃	13℃	16℃	14℃	24℃	16℃
2025-09-09	25℃	13℃	16℃	14℃	20℃	14℃
2025-09-10	22℃	10℃	19℃	14℃	23℃	12℃
2025-09-11	21℃	11℃	23℃	14℃	21℃	8℃
2025-09-12	24℃	16℃	22℃	14℃	21℃	12℃
2025-09-13	22℃	12℃	24℃	10℃	21℃	12℃
2025-09-14	24℃	9℃	23℃	12℃	24℃	12℃
2025-09-15	24℃	9℃	24℃	16℃	24℃	15℃
2025-09-16	19℃	7℃	22℃	12℃	18℃	9℃
2025-09-17	22℃	5℃	18℃	10℃	25℃	11℃
2025-09-18	18℃	4℃	18℃	11℃	27℃	14℃
2025-09-19	20℃	9℃	17℃	9℃	26℃	13℃
2025-09-20	23℃	9℃	19℃	8℃	18℃	13℃
2025-09-21	20℃	5℃	20℃	10℃	21℃	13℃
2025-09-22	21℃	7℃	20℃	9℃	14℃	12℃
2025-09-23	23℃	9℃	22℃	10℃	18℃	7℃
2025-09-24	22℃	11℃	21℃	12℃	21℃	13℃
2025-09-25	26℃	13℃	24℃	11℃	16℃	14℃
2025-09-26	27℃	13℃	24℃	11℃	25℃	16℃
2025-09-27	28℃	14℃	24℃	14℃	22℃	12℃
2025-09-28	27℃	12℃	21℃	9℃	23℃	15℃
2025-09-29	23℃	12℃	17℃	6℃	18℃	5℃
2025-09-30	29℃	17℃	18℃	4℃	19℃	6℃
2025-10-01	29℃	17℃	13℃	10℃	16℃	3℃
2025-10-02	28℃	11℃	17℃	6℃	20℃	11℃
2025-10-03	20℃	6℃	17℃	6℃	26℃	5℃
2025-10-04	12℃	0℃	13℃	6℃	14℃	7℃
2025-10-05	15℃	4℃	14℃	3℃	16℃	6℃
2025-10-06	17℃	5℃	16℃	2℃	16℃	4℃
2025-10-07	19℃	4℃	17℃	4℃	17℃	4℃
2025-10-08	13℃	6℃	20℃	11℃	22℃	11℃
2025-10-09	20℃	9℃	21℃	11℃	17℃	9℃
2025-10-10	18℃	3℃	21℃	8℃	15℃	1℃
2025-10-11	14℃	2℃	15℃	1℃	17℃	3℃
2025-10-12	13℃	-1℃	12℃	1℃	20℃	4℃
2025-10-13	7℃	-4℃	9℃	-1℃	20℃	10℃
2025-10-14	7℃	-2℃	8℃	0℃	16℃	2℃
2025-10-15	13℃	1℃	13℃	0℃	16℃	-2℃
2025-10-16	15℃	1℃	13℃	3℃	3℃	-7℃
2025-10-17	17℃	5℃	18℃	1℃	9℃	2℃
2025-10-18	19℃	7℃	14℃	2℃	8℃	-5℃
2025-10-19	18℃	8℃	18℃	9℃	8℃	-3℃
2025-10-20	19℃	1℃	20℃	10℃	11℃	-2℃
2025-10-21	16℃	1℃	11℃	-1℃	12℃	-2℃
2025-10-22	19℃	3℃	7℃	-4℃	13℃	-2℃
2025-10-23	22℃	7℃	7℃	-5℃	14℃	2℃
2025-10-24	22℃	2℃	10℃	-1℃	16℃	7℃
2025-10-25	14℃	-3℃	13℃	0℃	15℃	6℃
2025-10-26	9℃	2℃	15℃	2℃	14℃	1℃
2025-10-27	13℃	3℃	11℃	-4℃	17℃	-1℃
2025-10-28	17℃	1℃	8℃	-4℃	16℃	0℃
2025-10-29	9℃	1℃	9℃	-5℃	17℃	7℃
2025-10-30	15℃	3℃	13℃	3℃	15℃	3℃
2025-10-31	11℃	-4℃	15℃	0℃	6℃	1℃
2025-11-01	9℃	1℃	10℃	-4℃	6℃	0℃
2025-11-02	12℃	-6℃	5℃	-6℃	9℃	3℃
2025-11-03	5℃	-6℃	0℃	-8℃	13℃	4℃
2025-11-04	8℃	-3℃	8℃	-2℃	14℃	8℃
2025-11-05	6℃	-6℃	14℃	6℃	17℃	2℃
2025-11-06	5℃	-7℃	15℃	0℃	1℃	-5℃
2025-11-07	2℃	-5℃	10℃	-4℃	1℃	-5℃
2025-11-08	8℃	-4℃	3℃	-8℃	0℃	-8℃
2025-11-09	12℃	3℃	2℃	-7℃	-4℃	-8℃
2025-11-10	12℃	-1℃	7℃	0℃	-2℃	-3℃
2025-11-11	9℃	-6℃	14℃	6℃	1℃	-11℃
2025-11-12	11℃	-7℃	15℃	-5℃	-1℃	-6℃
2025-11-13	4℃	-12℃	9℃	-1℃	4℃	-6℃
2025-11-14	-3℃	-10℃	11℃	3℃	4℃	-6℃
2025-11-15	0℃	-10℃	12℃	-4℃	1℃	-4℃
2025-11-16	0℃	-9℃	8℃	0℃	2℃	-2℃
2025-11-17	3℃	-14℃	13℃	0℃	5℃	-2℃
2025-11-18	-7℃	-14℃	3℃	-3℃	6℃	-8℃
2025-11-19	-5℃	-12℃	-3℃	-13℃	0℃	-7℃
2025-11-20	-1℃	-10℃	-4℃	-14℃	1℃	-5℃
2025-11-21	7℃	-2℃	-5℃	-15℃	-1℃	-8℃
2025-11-22	9℃	4℃	-7℃	-12℃	-6℃	-11℃
2025-11-23	3℃	-5℃	-2℃	-10℃	-6℃	-15℃
2025-11-24	-4℃	-11℃	-1℃	-7℃	-5℃	-14℃
2025-11-25	-4℃	-11℃	-2℃	-12℃	-6℃	-13℃
2025-11-26	1℃	-10℃	-1℃	-13℃	-4℃	-11℃
2025-11-27	-7℃	-13℃	-6℃	-15℃	2℃	-1℃
2025-11-28	-5℃	-12℃	-7℃	-17℃	6℃	-5℃
2025-11-29	-4℃	-11℃	-7℃	-14℃	-1℃	-8℃
2025-11-30	0℃	-11℃	-6℃	-15℃	-3℃	-12℃
2025-12-01	-4℃	-13℃	-6℃	-15℃	-5℃	-10℃
2025-12-02	-7℃	-15℃	-6℃	-14℃	1℃	-12℃
2025-12-03	-7℃	-18℃	-4℃	-15℃	-2℃	-12℃
2025-12-04	-14℃	-20℃	-4℃	-13℃	-3℃	-9℃
2025-12-05	-14℃	-20℃	-3℃	-10℃	6℃	-6℃
2025-12-06	-7℃	-16℃	-4℃	-18℃	2℃	-9℃
2025-12-07	-6℃	-14℃	-7℃	-14℃	3℃	-7℃
2025-12-08	0℃	-9℃	-5℃	-13℃	7℃	-1℃
2025-12-09	0℃	-10℃	0℃	-13℃	6℃	-1℃
2025-12-10	-1℃	-9℃	0℃	-15℃	2℃	-6℃
2025-12-11	-7℃	-16℃	-6℃	-17℃	0℃	-9℃
2025-12-12	-5℃	-14℃	-7℃	-20℃	-6℃	-13℃
2025-12-13	-2℃	-13℃	-12℃	-25℃	0℃	-6℃
2025-12-14	-4℃	-12℃	-13℃	-25℃	2℃	-12℃
2025-12-15	0℃	-6℃	-14℃	-25℃	-1℃	-10℃
2025-12-16	0℃	-8℃	-13℃	-19℃	-7℃	-17℃
2025-12-17	-5℃	-16℃	-7℃	-19℃	-12℃	-18℃
2025-12-18	-9℃	-16℃	-10℃	-20℃	-6℃	-14℃
2025-12-19	-9℃	-17℃	-10℃	-19℃	-2℃	-11℃
2025-12-20	-7℃	-16℃	-6℃	-14℃	1℃	-15℃
2025-12-21	-8℃	-14℃	-1℃	-12℃	-8℃	-17℃
2025-12-22	-5℃	-16℃	0℃	-9℃	-10℃	-17℃
2025-12-23	-11℃	-18℃	0℃	-17℃	-10℃	-21℃
2025-12-24	-6℃	-17℃	-7℃	-18℃	-18℃	-26℃
2025-12-25	-9℃	-19℃	-6℃	-20℃	-18℃	-24℃
2025-12-26	-13℃	-19℃	-2℃	-12℃	-12℃	-19℃
2025-12-27	-8℃	-18℃	-8℃	-20℃	-8℃	-18℃
2025-12-28	-5℃	-5℃	-10℃	-20℃	-1℃	-19℃
2025-12-29	-3℃	-28℃	-17℃	-23℃	-11℃	-16℃
2025-12-30	-17℃	-25℃	-15℃	-23℃	-13℃	-20℃
2025-12-31	-12℃	-21℃	-12℃	-25℃	-10℃	-19℃
