# Supplementary material for: Fine Mapping of qSPJ_1 and Candidate Gene Identification for Soybean Seed Protein Content
Source: Plants (Basel). 2025 Nov 19;14(22):3525. doi: 10.3390/plants14223525 (PMC12656600; doi:10.3390/plants14223525)
Supplement: Supplementary file 1 [file plants-14-03525-s001.zip › Table S5 Daily average precipitation in Gongzhuling from 2019 to 2021.xlsx]

## Sheet: Gongzhuling
	2019（Unit：mm）	2020（Unit：mm）	2021（Unit：mm）
2025-01-01	0	0	0.000433213
2025-01-02	0	0	0
2025-01-03	0	0	0
2025-01-04	0.013574	0	0
2025-01-05	0	0	0
2025-01-06	0	0.615596	0.286823
2025-01-07	0	0.772058	0.124152
2025-01-08	0	0.481733	0
2025-01-09	0	0.124043	0
2025-01-10	0	0.00740072	0
2025-01-11	0	0.0218412	0
2025-01-12	0	0.0820939	0.204765
2025-01-13	0	0.0347653	0.351841
2025-01-14	0	0	0.067509
2025-01-15	0.579819	0	2.72224
2025-01-16	0	0.0033574	0
2025-01-17	0.056426	0	0.00833935
2025-01-18	0	0	0.138231
2025-01-19	0	1.67957	0
2025-01-20	0	0.20361	1.13065
2025-01-21	0	0.012491	0.220289
2025-01-22	0	0.0272563	0.00833935
2025-01-23	0.00115523	0.0140794	0
2025-01-24	0	0	0
2025-01-25	0.334224	0	0.126065
2025-01-26	0.00173285	0	1.81874
2025-01-27	0	0	0.00963899
2025-01-28	0.141408	0	0.568773
2025-01-29	0	0	0.00108303
2025-01-30	0	0	1.05953
2025-01-31	0	0	1.25993
2025-02-01	0	0.00263538	3.1448
2025-02-02	0	0	0.0206859
2025-02-03	0.00252708	0.00285199	0
2025-02-04	0.00231047	0.0166787	0
2025-02-05	0.037509	0	0.00227437
2025-02-06	0.0250903	0	0.12769
2025-02-07	0	0.0033574	0.0262094
2025-02-08	0	0	0
2025-02-09	0	0.0237545	0
2025-02-10	0	0.00703971	0
2025-02-11	0	0	0
2025-02-12	0	0	0
2025-02-13	0	0.0851986	0.150217
2025-02-14	0	0.0298556	0.0745848
2025-02-15	0.856318	0.288303	0.148628
2025-02-16	0.0140433	0.243538	0.015343
2025-02-17	0	0.00281588	0.377942
2025-02-18	0	7.22022e-05	0.0316606
2025-02-19	0.190397	0	0.0186643
2025-02-20	0.781841	0	0.149495
2025-02-21	0	2.13877	0.0201083
2025-02-22	0	1.13516	0.108014
2025-02-23	0	0.0116245	3.61011e-05
2025-02-24	0	0.000433213	0
2025-02-25	0	0	0.0098556
2025-02-26	0	0.00519856	0
2025-02-27	0.128448	0	0
2025-02-28	0.00104693	2.12513	3.27538
2/29	-	0.193646	-
2025-03-01	0	0.0526354	0.00155235
2025-03-02	0	0.107906	0
2025-03-03	0	0.961191	0.0392058
2025-03-04	0.231083	1.83968	0.0679783
2025-03-05	0.107112	0.00501805	2.64661
2025-03-06	0.194729	0	0
2025-03-07	0	0.80491	0
2025-03-08	0	0.0123827	0
2025-03-09	0	1.34473	0.00400722
2025-03-10	0	0.421083	0
2025-03-11	0.00122744	0.061083	0
2025-03-12	0.0936101	0.0162094	0
2025-03-13	1.12173	0	0.103574
2025-03-14	0.0266065	0.0699278	0
2025-03-15	0.00512635	0.691155	1.45928
2025-03-16	0.00277978	0.000469314	0.0449097
2025-03-17	0.0117329	0.51426	0
2025-03-18	0	0.00635379	0
2025-03-19	0	0.450903	0
2025-03-20	2.37736	0.00277978	3.33134
2025-03-21	10.9891	0.00274368	4.02939
2025-03-22	0.00411552	0	0.00916967
2025-03-23	0.00411552	0.012491	0
2025-03-24	0	0	0.00111913
2025-03-25	0.000216606	0.00357401	0.0540433
2025-03-26	0.00144404	2.36903	0.0766787
2025-03-27	0.00259928	0.02	0.0880866
2025-03-28	0	0	0.133105
2025-03-29	0	0	0.511769
2025-03-30	0.0683393	0	0.380433
2025-03-31	0.0272924	0	0
2025-04-01	0	0.000433213	0
2025-04-02	0	0.000722022	0.00111913
2025-04-03	0	0.0622383	0.132166
2025-04-04	0.157762	0.00194946	0
2025-04-05	0.254729	0	0
2025-04-06	0.0420578	0.00429603	0
2025-04-07	0.00794224	0.0346931	0
2025-04-08	0.00953069	1.06606	0
2025-04-09	0	0.0389531	0
2025-04-10	0	0.000938628	0
2025-04-11	0	0	0.35917
2025-04-12	0	0	3.88018
2025-04-13	0.511264	0	0.734838
2025-04-14	0.0146931	0	0.0151625
2025-04-15	0	0.0111552	0.0168953
2025-04-16	0	0.00779783	0.977726
2025-04-17	0.370289	0.445523	0.784657
2025-04-18	0.204693	0.0169314	0
2025-04-19	0	0.173827	0
2025-04-20	0.0482671	6.39671	0
2025-04-21	0	2.80159	0
2025-04-22	0.00823105	2.09043	0.0532852
2025-04-23	0.297184	0.0702527	1.21632
2025-04-24	0.129386	0.187726	0.120325
2025-04-25	0.0108303	0.967329	0
2025-04-26	0	0.0130325	0
2025-04-27	0	0	1.47343
2025-04-28	0.000288809	0.829603	0.0929964
2025-04-29	0.04	0.0821661	1.27776
2025-04-30	0.173213	0.659675	2.08711
2025-05-01	0.110433	0.197617	0.508303
2025-05-02	0	0.0859206	0.0221661
2025-05-03	0	14.378	0
2025-05-04	0.00187726	0.650397	0.714838
2025-05-05	5.22011	0.0783394	0.191913
2025-05-06	0.0172563	0	0.019278
2025-05-07	0	0.00353791	3.08913
2025-05-08	0	0.0677617	7.88195
2025-05-09	0	0.0034657	2.32931
2025-05-10	0	0.421119	0.41343
2025-05-11	0.000252708	1.36022	0.0512635
2025-05-12	0.00353791	1.31083	1.23097
2025-05-13	4.9583	0.00249097	3.61011e-05
2025-05-14	0.0616245	0.105957	0.6987
2025-05-15	0.0397112	0.063213	3.41971
2025-05-16	0.397798	0.0723827	0.00032491
2025-05-17	1.78758	14.2765	0
2025-05-18	4.42437	0.594513	0
2025-05-19	7.71679	0.511083	0.00498195
2025-05-20	4.88794	0.426823	0.00299639
2025-05-21	2.27101	2.01032	0.0841516
2025-05-22	0.144946	2.92433	0.00617329
2025-05-23	0	9.08054	6.28448
2025-05-24	0	2.2696	0.237256
2025-05-25	0	0.533177	0.00794224
2025-05-26	19.7286	0.31083	0.0905054
2025-05-27	32.5473	0.734188	0.0237545
2025-05-28	0.844982	0.00379061	2.42347
2025-05-29	0.0467509	0	0.643394
2025-05-30	0.284043	0.155126	1.43527
2025-05-31	1.08823	2.18386	0.0339711
2025-06-01	0.993899	14.5668	5.79924
2025-06-02	3.04834	0.214043	34.9464
2025-06-03	8.83888	3.89993	5.11014
2025-06-04	3.67087	2.61834	5.85202
2025-06-05	6.26108	0.10787	7.24819
2025-06-06	0.497112	0.00927798	1.25596
2025-06-07	0.185884	0.0330686	0.775235
2025-06-08	14.0481	0.121625	0
2025-06-09	5.97816	0.515596	0.59
2025-06-10	1.62755	6.61108	6.58953
2025-06-11	9.28545	0.508159	0.403755
2025-06-12	0.984549	0.673718	0.00805054
2025-06-13	10.9298	5.40184	2.36794
2025-06-14	10.5705	10.934	4.6952
2025-06-15	6.07809	0.898303	2.93404
2025-06-16	0.00541516	0.0871841	0.0768231
2025-06-17	0.0481949	0.483394	11.3467
2025-06-18	0.021444	0.000938628	6.30357
2025-06-19	1.35715	0.0628159	2.16325
2025-06-20	2.10412	6.77361	3.0531
2025-06-21	0.0066787	6.94014	1.06722
2025-06-22	2.16996	10.5483	0.0761372
2025-06-23	0.00646209	4.44314	0
2025-06-24	0	3.68632	0.000613718
2025-06-25	0.00115523	0.22704	0.0111552
2025-06-26	0.160614	1.38509	2.10397
2025-06-27	0.525343	4.82632	2.14339
2025-06-28	6.80105	3.10357	0.915379
2025-06-29	7.90834	3.88473	4.57953
2025-06-30	6.0113	1.02812	6.02108
2025-07-01	6.57491	0.437653	12.2406
2025-07-02	3.62318	1.54332	1.70848
2025-07-03	8.42191	1.3069	0.804657
2025-07-04	0.0806498	2.19047	9.40166
2025-07-05	1.85498	14.932	2.51415
2025-07-06	5.52982	9.27271	8.56874
2025-07-07	0.0795668	5.20661	19.9817
2025-07-08	0.488339	0.0219495	4.65123
2025-07-09	0.270505	0	4.4639
2025-07-10	2.06628	0.00133574	1.12993
2025-07-11	0.808123	0.0651625	0.109856
2025-07-12	6.93643	0.0540072	0.029278
2025-07-13	4.54628	0.0127798	0.709061
2025-07-14	2.13426	0.229892	1.27426
2025-07-15	1.92538	5.00924	3.38538
2025-07-16	0.891408	0.00155235	0.0606859
2025-07-17	9.50181	0	0.422671
2025-07-18	4.76516	0.003213	0.62722
2025-07-19	2.19877	2.51715	0.633321
2025-07-20	0	9.18173	1.64061
2025-07-21	20.8786	0	1.09585
2025-07-22	3.20426	0.699314	0.251913
2025-07-23	7.01957	0.00794224	0.108123
2025-07-24	13.3394	0.0350181	0.651841
2025-07-25	11.8438	0.021769	5.55856
2025-07-26	7.41097	0.0155596	1.61874
2025-07-27	1.50848	5.04051	0.78787
2025-07-28	0.212563	4.68552	0.0515162
2025-07-29	0.179386	4.68394	0.199097
2025-07-30	38.3282	4.93448	7.28144
2025-07-31	1.33029	1.04921	27.742
2025-08-01	1.28968	0.727798	6.29137
2025-08-02	0.167076	0.370181	28.354
2025-08-03	16.7104	13.6602	5.60996
2025-08-04	0.443718	10.9379	0.244296
2025-08-05	0.00826715	0.922599	2.02339
2025-08-06	1.52245	0.415776	1.22296
2025-08-07	2.83957	0.0352708	0.139603
2025-08-08	20.6294	0.858628	0.0243682
2025-08-09	0.831949	8.86495	0.0180505
2025-08-10	12.7943	2.61173	14.1002
2025-08-11	14.6877	4.45884	17.4825
2025-08-12	5.21567	0.0228159	14.8868
2025-08-13	4.32343	16.5899	5.92184
2025-08-14	40.6719	1.94693	0.677798
2025-08-15	7.51235	0.577004	0.125704
2025-08-16	14.3304	0.256065	6.51152
2025-08-17	30.1585	2.89473	5.6748
2025-08-18	9.41451	6.47264	0.0557401
2025-08-19	1.40184	18.5049	0
2025-08-20	0.160722	0.147509	3.05783
2025-08-21	8.78357	0	23.2185
2025-08-22	2.64264	0	2.55166
2025-08-23	2.89632	0.0555596	7.8143
2025-08-24	0.362708	34.4009	9.03621
2025-08-25	0.736787	0.327004	10.606
2025-08-26	3.68964	0.123899	4.58018
2025-08-27	9.60072	36.4082	0.786426
2025-08-28	8.57126	4.74375	0.78556
2025-08-29	7.413	2.34971	1.58484
2025-08-30	6.43336	0.0656318	0.0561011
2025-08-31	0.0727076	0.695343	0
2025-09-01	0.507581	12.5702	0
2025-09-02	0.429386	0.529495	0.0598917
2025-09-03	1.18108	77.8027	0.368159
2025-09-04	0	16.8598	0.0305776
2025-09-05	1.4422	2.77801	0.003213
2025-09-06	4.42097	0.0299639	1.69884
2025-09-07	12.7815	2.34578	10.7995
2025-09-08	31.8843	51.9127	1.85487
2025-09-09	0.0535018	31.2274	21.971
2025-09-10	0	8.75047	4.56516
2025-09-11	0.0067509	0.257545	4.62928
2025-09-12	0	0.0206859	0.00144404
2025-09-13	14.603	0.0319134	2.88823
2025-09-14	0.317004	0.000505415	0.043935
2025-09-15	0.878484	0.420361	0.00628159
2025-09-16	0.538664	6.64444	7.22054
2025-09-17	0.546751	2.39513	0.0342599
2025-09-18	0.295523	2.20563	0.0135018
2025-09-19	0	3.59856	0.0198917
2025-09-20	0.202888	0.540325	7.44209
2025-09-21	0.167906	0.0377617	29.5786
2025-09-22	0	4.63285	5.00116
2025-09-23	0	0.107184	0.956895
2025-09-24	0	0.0181227	0.00808664
2025-09-25	0	0.535199	10.2599
2025-09-26	0	0.130289	0.843791
2025-09-27	0	0.0401805	1.83697
2025-09-28	0	1.15769	0.0328881
2025-09-29	0	0.853069	0.385343
2025-09-30	0.00115523	0.0167148	0.128845
2025-10-01	0	0.17278	0.000108303
2025-10-02	0	1.20184	0
2025-10-03	0.0686643	0.0331769	1.03841
2025-10-04	5.41588	4.89354	0.449061
2025-10-05	0	1.02704	0.0066065
2025-10-06	0	0.0326715	0.0737906
2025-10-07	0.0261733	0.00296029	0.225018
2025-10-08	0.659206	0.0462455	0
2025-10-09	0	0.0748736	5.49397
2025-10-10	0	0.0844765	4.82137
2025-10-11	0	3.20682	0
2025-10-12	0	0.0492058	0
2025-10-13	0.0428881	0.571769	0.00779783
2025-10-14	0.0159928	0.226643	0.273899
2025-10-15	0	0.62444	0.00361011
2025-10-16	0	0.0741877	0.144152
2025-10-17	0.000541516	0.0186643	0
2025-10-18	0.0066426	0.00700361	0.654404
2025-10-19	0.175054	0.025704	0
2025-10-20	0.0266426	0.0538989	0
2025-10-21	0.0114801	7.03112	0
2025-10-22	0	0.0151264	0
2025-10-23	0	0.0489531	0
2025-10-24	0.0703249	0.490361	0
2025-10-25	1.30126	0	0
2025-10-26	0.00104693	0.00693141	0.0914079
2025-10-27	0	0	0.000974729
2025-10-28	3.71671	0	0
2025-10-29	2.91072	0	0
2025-10-30	0	0.000541516	0.0344404
2025-10-31	0	0.922563	0.651516
2025-11-01	0	0.0301444	0.0258484
2025-11-02	0	0.0662455	0.00249097
2025-11-03	0	0.0112274	0.0723105
2025-11-04	0	0.00707581	0.00368231
2025-11-05	0.00111913	0	0
2025-11-06	0.0323827	0.0312274	2.083
2025-11-07	0.00314079	0.0498917	5.43632
2025-11-08	0	0.311408	20.0608
2025-11-09	0	0.0325271	4.04184
2025-11-10	1.19462	0.0901083	2.71354
2025-11-11	1.45419	0.00101083	1.74845
2025-11-12	0.504946	0.0241155	0
2025-11-13	0.968014	0	0.0105776
2025-11-14	0.0687365	0	0.0099278
2025-11-15	0.0684477	0.00101083	0
2025-11-16	0	0	0
2025-11-17	5.33375	1.11152	0
2025-11-18	3.86899	3.67072	0.00974729
2025-11-19	0.0492419	26.2014	0.0122022
2025-11-20	0	1.89971	0
2025-11-21	0.000866426	0.00761733	0.625235
2025-11-22	0.00357401	0.110758	4.68036
2025-11-23	2.54646	0	0.308881
2025-11-24	0.142491	0.0706498	0.00722022
2025-11-25	0	0.155415	0.00805054
2025-11-26	0	0	0.00891697
2025-11-27	0	0.046065	0
2025-11-28	0	0.0518773	0.000722022
2025-11-29	0	0.00693141	0.0558484
2025-11-30	2.19148	0.00148014	0.659458
2025-12-01	0.0554513	0	0.00541516
2025-12-02	0.0228881	0	0.248339
2025-12-03	0.00747292	0	0.0484116
2025-12-04	0.00285199	0	0
2025-12-05	0	0	0
2025-12-06	0	0	0
2025-12-07	0	0	0
2025-12-08	0	0	0
2025-12-09	0.149061	0	0
2025-12-10	0.274368	0.00032491	1.2817
2025-12-11	1.32061	0	0.0860289
2025-12-12	0.033574	0	0.0975451
2025-12-13	0.0795307	0	0
2025-12-14	0.000541516	0	3.61011e-05
2025-12-15	0	0	0
2025-12-16	6.3148	0	1.25408
2025-12-17	4.29805	0	0.0986643
2025-12-18	0.000577617	0.00151625	0.0248375
2025-12-19	0.0183755	0	0.00227437
2025-12-20	0.02	0	0
2025-12-21	0.0646209	0	0.00379061
2025-12-22	0.000108303	0	0
2025-12-23	0.000433213	0.0361733	0.00231047
2025-12-24	0.180108	0.103935	3.61011e-05
2025-12-25	2.29715	0.00382671	3.61011e-05
2025-12-26	0.0322022	0	0
2025-12-27	0.00880866	0.0115162	0.000469314
2025-12-28	0.0794224	0	0
2025-12-29	5.84155	0.0569314	0.00545126
2025-12-30	0.442022	0	0.139603
2025-12-31	3.61011e-05	0.00559567	0
